# Supplementary material for: Carrier‐Free Nanocapsule with Dual‐Target Capacity for Synergistically Restoring Inflammatory Microenvironment and Microbiota Dysbiosis in Colitis
Source: Adv Sci (Weinh). 2025 Jul 12;12(38):e00001. doi: 10.1002/advs.202500001 (PMC12520492; doi:10.1002/advs.202500001)
Supplement: Supplementary file 2 — Supplemental Data 1 [file ADVS-12-e00001-s002.xlsx]

## Sheet: Figure1
a	X Number	Record 18: PCNPs		X Number	Record 18: PCNPs@PEG-Man				b	PCNPs	PCNPs@PEG-Man			e	X	Y（PCNPs@PEG-Man）	Y（4Arm-PEG@Man）	Y（PCNPs）	f	X	Y(PCNPs)	X	Y(PCNPs@PEG-Man）		g	X	Y(C1s)	Y(C-C)	Y(C-N and C-O)		h	X	Y(C-N and C-O)	Y(C-C)	Y(C1s）	i	PCNPs
	0.4	0		0.4	0					-36.4	-27.7				3997.38	0.99976	1.00011	0.99997		1351	172837	1351	149604			299.1	4332.69	0	0			299.1	0	0	4165.38		Elements	XPS (%)	EDS (%)
	0.463	0		0.463	0					-38.7	-27.1				3995.96	0.99972	1.00019	0.99987		1350	169640	1350	150783			299	4351.48	0	0			299	0	0	4059.79		C	63.2	77.34
	0.536	0		0.536	0					-37.8	-26.5				3994.53	0.99964	1.00027	0.99976		1349	167551	1349	149446			298.9	4310.24	0	0			298.9	0	0	4026.87		N	8.01	5.09
	0.621	0		0.621	0					-37.7	-28.6				3993.1	0.99957	1.00033	0.99966		1348	169902	1348	149597			298.8	4253.08	0	0			298.8	0	0	4065.07		O	25.5	15.4
	0.719	0		0.719	0										3991.68	0.99954	1.00035	0.99962		1347	168493	1347	153465			298.7	4207.7	0	0			298.7	0	0	3979.29		Zn	3.28	2.17
	0.833	0		0.833	0										3990.25	0.99961	1.00032	0.99966		1346	163530	1346	153440			298.6	4442.86	0	0			298.6	0	0	3936.64
	0.965	0		0.965	0										3988.82	0.99975	1.00023	0.99978		1345	166777	1345	146541			298.5	4193.49	0	0			298.5	0	0	3961.75		PCNPs@PEG-Man
	1.12	0		1.12	0										3987.39	0.9999	1.00008	0.99991		1344	164039	1344	149070			298.4	4231.39	0	0			298.4	0	0	3922.43		Elements	XPS (%)	EDS (%)
	1.29	0		1.29	0										3985.97	0.99999	0.9999	0.99998		1343	162189	1343	149535			298.3	4344.76	0	0			298.3	0	0	3776.96		C	64.03	87.02
	1.5	0		1.5	0										3984.54	1	0.99972	1		1342	165745	1342	147062			298.2	4146.48	0	0			298.2	0	0	3732.54		N	5	0.97
	1.74	0		1.74	0										3983.11	0.99995	0.99959	1		1341	162832	1341	148326			298.1	4219.07	0	0			298.1	0	0	3792.47		O	28.78	11.38
	2.01	0		2.01	0										3981.69	0.99988	0.99952	1		1340	163547	1340	148492			298	4032.61	0	0			298	0	0	3853.15		Zn	2.19	0.64
	2.33	0		2.33	0										3980.26	0.99979	0.99952	1		1339	159821	1339	144516			297.9	4110.68	0	0			297.9	0	0	3904.42
	2.7	0		2.7	0										3978.83	0.99972	0.99957	0.99998		1338	164115	1338	143176			297.8	4185.21	0	0			297.8	0	0	3936.65
	3.12	0		3.12	0										3977.4	0.99967	0.99966	0.99993		1337	165238	1337	145127			297.7	4130.76	0	0			297.7	0	0	3815.14
	3.62	0		3.62	0										3975.98	0.99965	0.99976	0.99984		1336	159372	1336	146633			297.6	4055.62	0	0			297.6	0	0	3879.98
	4.19	0		4.19	0										3974.55	0.99966	0.99986	0.99975		1335	161344	1335	142934			297.5	4089.47	0	0			297.5	0	0	3629.93
	4.85	0		4.85	0										3973.12	0.99969	0.99993	0.99973		1334	157301	1334	139783			297.4	4006.4	0	0			297.4	0	0	3555.99
	5.61	0		5.61	0										3971.7	0.99972	0.99999	0.99977		1333	157911	1333	141965			297.3	3901.41	0	0			297.3	0	0	3720.51
	6.5	0		6.5	0										3970.27	0.99976	1.00003	0.99984		1332	162080	1332	141313			297.2	3972.8	0	0			297.2	0	0	3774.15
	7.53	0		7.53	0										3968.84	0.99979	1.00003	0.99991		1331	158925	1331	140605			297.1	3854.47	0	0			297.1	0	0	3629.88
	8.72	0		8.72	0										3967.41	0.99983	1	0.99996		1330	158428	1330	138382			297	3798.8	0	0			297	0	0	3592.25
	10.1	0		10.1	0										3965.99	0.99986	0.99992	0.99998		1329	155377	1329	138458			296.9	3853.34	0	0			296.9	0	0	3568.17
	11.7	0		11.7	0										3964.56	0.9998	0.9998	0.99994		1328	157530	1328	138734			296.8	3891.88	0	0			296.8	0	0	3492.52
	13.5	0		13.5	0										3963.13	0.99968	0.99969	0.99984		1327	154733	1327	138400			296.7	3719.65	0	0			296.7	0	0	3410.55
	15.7	0		15.7	0										3961.71	0.99957	0.99961	0.99973		1326	154686	1326	138246			296.6	3844.03	0	0			296.6	0	0	3551.23
	18.2	0		18.2	0										3960.28	0.99953	0.99957	0.99966		1325	152719	1325	138621			296.5	3715.26	0	0			296.5	0	0	3453.11
	21	0		21	0										3958.85	0.99954	0.99955	0.99966		1324	154296	1324	140972			296.4	3758.11	0	0			296.4	0	0	3405.44
	24.4	0		24.4	0										3957.42	0.99954	0.99955	0.9997		1323	155919	1323	139700			296.3	3712.34	0	0			296.3	0	0	3531.65
	28.2	0		28.2	0										3956	0.99954	0.99952	0.99977		1322	153039	1322	140889			296.2	3812.16	0	0			296.2	0	0	3662.09
	32.7	0		32.7	0										3954.57	0.99955	0.99947	0.99982		1321	150692	1321	138536			296.1	3918.36	0	0			296.1	0	0	3454.12
	37.8	0		37.8	0										3953.14	0.99957	0.99938	0.99981		1320	153149	1320	138336			296	3729.88	0	0			296	0	0	3439.28
	43.8	0		43.8	0										3951.72	0.99958	0.99928	0.99977		1319	149705	1319	139460			295.9	3768.88	0	0			295.9	0	0	3483.09
	50.7	0		50.7	0										3950.29	0.99958	0.99918	0.99976		1318	150413	1318	137239			295.8	3832.17	0	0			295.8	0	0	3482.31
	58.8	0.79		58.8	0										3948.86	0.99957	0.99911	0.9998		1317	150829	1317	138951			295.7	3728.46	0	0			295.7	0	0	3465.47
	68.1	5.64		68.1	0										3947.43	0.99955	0.99908	0.99983		1316	152459	1316	136934			295.6	3738.06	0	0			295.6	0	0	3507.05
	78.8	14.3		78.8	0.977										3946.01	0.99949	0.9991	0.99976		1315	148117	1315	134708			295.5	3651.23	0	0			295.5	0	0	3346.94
	91.3	19.7		91.3	7.77										3944.58	0.99941	0.99917	0.99961		1314	148541	1314	134869			295.4	3816.91	0	0			295.4	0	0	3413.29
	106	18.6		106	19.3										3943.15	0.99937	0.99928	0.99948		1313	149517	1313	136432			295.3	3824.2	0	0			295.3	0	0	3379.3
	122	14.4		122	24.4										3941.73	0.9994	0.99939	0.99945		1312	153711	1312	134119			295.2	3734.53	0	0			295.2	0	0	3307.02
	142	9.96		142	20.3										3940.3	0.99949	0.99946	0.99947		1311	153731	1311	137702			295.1	3780.01	0	0			295.1	0	0	3416.42
	164	6.62		164	13.6										3938.87	0.99956	0.99947	0.99949		1310	149872	1310	135183			295	3655.38	0	0			295	0	0	3353.13
	190	4.36		190	7.9										3937.44	0.99957	0.9994	0.99947		1309	150083	1309	134038			294.9	3702.11	0	0			294.9	0	0	3408.77
	220	2.74		220	3.84										3936.02	0.99948	0.99928	0.99941		1308	154266	1308	135916			294.8	3684.96	0	0			294.8	0	0	3384.81
	255	1.58		255	1.4										3934.59	0.99937	0.99915	0.99935		1307	151137	1307	133755			294.7	3795.14	0	0			294.7	0	0	3332.94
	295	0.81		295	0.33										3933.16	0.99933	0.99907	0.99936		1306	149891	1306	136368			294.6	3763.27	0	0			294.6	0	0	3291.77
	342	0.357		342	0.0336										3931.74	0.9994	0.99905	0.99948		1305	148731	1305	135626			294.5	3833.12	0	0			294.5	0	0	3181.68
	396	0.125		396	0										3930.31	0.99951	0.99908	0.99961		1304	149737	1304	134852			294.4	3887.25	0	0			294.4	0	0	3199.88
	459	0.0282		459	0										3928.88	0.99955	0.99912	0.99965		1303	149143	1303	134458			294.3	3824.45	0	0			294.3	0	0	3300.26
	531	0.00267		531	0										3927.45	0.99948	0.99914	0.99959		1302	153659	1302	135402			294.2	3924.05	0	0			294.2	0	0	3374.54
	615	0		615	0										3926.03	0.9994	0.99915	0.99952		1301	149805	1301	132265			294.1	4085.07	0	0			294.1	0	0	3361.12
	712	0		712	0										3924.6	0.99938	0.99917	0.9995		1300	148719	1300	134093			294	3906.41	0	0			294	0	0	3417.6
	825	0		825	0										3923.17	0.99942	0.9992	0.99952		1299	151564	1299	136756			293.9	3981.35	0	0			293.9	0	0	3284.92
	955	0		955	0										3921.75	0.99944	0.99923	0.99953		1298	145197	1298	131353			293.8	3912.17	0	0			293.8	0	0	3280.74
	1110	0		1110	0										3920.32	0.99942	0.9993	0.99953		1297	148251	1297	135929			293.7	4038.29	0	0			293.7	0	0	3330.1
	1280	0		1280	0										3918.89	0.99937	0.99943	0.99955		1296	147237	1296	134999			293.6	4128.8	0	0			293.6	0	0	3335.28
	1480	0		1480	0										3917.46	0.99933	0.99963	0.9996		1295	149181	1295	133116			293.5	4124.11	0	0			293.5	0	0	3443.75
	1720	0		1720	0										3916.04	0.99931	0.99984	0.99963		1294	146948	1294	132984			293.4	4346.33	0	0			293.4	0	0	3569.49
	1990	0		1990	0										3914.61	0.9993	0.99999	0.99959		1293	144468	1293	135621			293.3	4211.9	0	0			293.3	0	0	3698.64
	2300	0		2300	0										3913.18	0.99927	1	0.99949		1292	147557	1292	129202			293.2	4252.99	0	0			293.2	0	0	3625.79
	2670	0		2670	0										3911.76	0.99923	0.99984	0.99937		1291	145515	1291	132750			293.1	4584.82	0	0			293.1	0	0	3903.18
	3090	0		3090	0										3910.33	0.99917	0.9995	0.99924		1290	147367	1290	135858			293	4471.7	0	0			293	0	0	3715.51
	3580	0		3580	0										3908.9	0.99907	0.99903	0.9991		1289	146460	1289	133148			292.9	4601.34	0	0			292.9	0	0	3744.1
	4150	0		4150	0										3907.48	0.99894	0.99856	0.99898		1288	146855	1288	134755			292.8	4654.58	0	0			292.8	0	0	3812.98
	4800	0		4800	0										3906.05	0.99885	0.99819	0.99893		1287	144906	1287	133199			292.7	4692.44	0	0			292.7	0	0	3910.08
	5560	0		5560	0										3904.62	0.99884	0.99802	0.99902		1286	146710	1286	134427			292.6	4665.11	0	0			292.6	0	0	4068.3
	6440	0		6440	0										3903.19	0.99888	0.99808	0.9992		1285	144907	1285	131190			292.5	4757.55	0	0			292.5	0	0	3975.53
	7460	0		7460	0										3901.77	0.99893	0.99833	0.9994		1284	142872	1284	131142			292.4	4789.75	0	0			292.4	0	0	4013.68
	8630	0		8630	0										3900.34	0.99901	0.99868	0.9996		1283	147184	1283	133077			292.3	4639.59	0	0			292.3	0	0	3938.8
															3898.91	0.99914	0.99898	0.99974		1282	144443	1282	133419			292.2	4702.69	0	0			292.2	0	0	3786.57
															3897.49	0.99922	0.99913	0.99973		1281	144816	1281	132896			292.1	4531.64	0	0			292.1	0	0	3954.85
															3896.06	0.99917	0.9991	0.99952		1280	144452	1280	134464			292	4337.03	0	0			292	0	0	3982.68
															3894.63	0.99907	0.99898	0.99927		1279	145860	1279	132453			291.9	4398.07	0	0			291.9	0	0	3889.51
															3893.2	0.99905	0.99885	0.99916		1278	144569	1278	128801			291.8	4467.36	0	0			291.8	0	0	3768.6
															3891.78	0.99915	0.99878	0.99926		1277	145114	1277	132075			291.7	4625.69	0	0			291.7	0	0	3903.35
															3890.35	0.99926	0.99874	0.9994		1276	145350	1276	135739			291.6	4480.3	0	0			291.6	0	0	3838.97
															3888.92	0.99925	0.9987	0.99942		1275	149657	1275	136104			291.5	4312.57	0	0			291.5	0	0	3905.5
															3887.5	0.99914	0.99864	0.99934		1274	145718	1274	133490			291.4	4425.5	0	0			291.4	0	0	3802.44
															3886.07	0.99903	0.9986	0.99927		1273	145460	1273	130338			291.3	4369.65	0	0			291.3	0	0	3906.05
															3884.64	0.99897	0.9986	0.99927		1272	147128	1272	135457			291.2	4375.92	0	0			291.2	0	0	3698.45
															3883.21	0.99895	0.99866	0.99928		1271	147000	1271	134163			291.1	4318.95	4369.2	4372.13			291.1	0	0	3685.03
															3881.79	0.999	0.99876	0.99938		1270	141961	1270	134200			291	4347.52	4368.75	4372.82			291	3728.84	3729.44	3735.89
															3880.36	0.99916	0.99886	0.99958		1269	146542	1269	134745			290.9	4433.98	4363.61	4369.25			290.9	3728.36	3729.29	3783.82
															3878.93	0.99927	0.99888	0.99976		1268	143641	1268	132108			290.8	4415.58	4357.7	4365.47			290.8	3727.94	3729.37	3740.99
															3877.51	0.99921	0.99879	0.99975		1267	143595	1267	133228			290.7	4359.68	4344.18	4354.83			290.7	3727.53	3729.7	3662.29
															3876.08	0.99904	0.99859	0.99962		1266	143509	1266	134431			290.6	4380.35	4331.58	4346.07			290.6	3727.04	3730.32	3658.79
															3874.65	0.99892	0.99837	0.99952		1265	144713	1265	137004			290.5	4274.37	4326.22	4345.83			290.5	3726.55	3731.46	3921.81
															3873.22	0.99892	0.99819	0.99952		1264	146855	1264	134282			290.4	4289.97	4325.63	4352.03			290.4	3726.01	3733.3	3777.84
															3871.8	0.99902	0.99815	0.99956		1263	141715	1263	135519			290.3	4326.74	4324.84	4360.16			290.3	3725.45	3736.17	3805.72
															3870.37	0.99912	0.99824	0.99953		1262	152150	1262	133604			290.2	4646.82	4323.97	4370.98			290.2	3724.79	3740.44	3718.61
															3868.94	0.99915	0.99843	0.99937		1261	145983	1261	136690			290.1	4471.68	4322.96	4385.15			290.1	3724.19	3746.83	3805.23
															3867.52	0.99905	0.99865	0.99908		1260	145239	1260	133044			290	4468.46	4321.83	4403.64			290	3723.47	3755.94	3828.62
															3866.09	0.99887	0.99885	0.99882		1259	145333	1259	134165			289.9	4460.49	4320.45	4427.45			289.9	3722.59	3768.78	3971.76
															3864.66	0.99877	0.99901	0.99881		1258	145132	1258	133786			289.8	4670.79	4318.86	4458.01			289.8	3721.55	3786.69	4093.02
															3863.23	0.99882	0.99907	0.99908		1257	146834	1257	135478			289.7	4930.65	4317.16	4497.07			289.7	3720.29	3811.38	4002.34
															3861.81	0.99894	0.99893	0.99941		1256	146304	1256	135026			289.6	4619.87	4315.15	4546.43			289.6	3718.8	3845.1	4208.13
															3860.38	0.99895	0.99857	0.99958		1255	146951	1255	136806			289.5	4917.11	4312.73	4608.35			289.5	3717.27	3890.92	4237.7
															3858.95	0.99877	0.99803	0.99948		1254	147876	1254	137264			289.4	5024.22	4309.9	4685.58			289.4	3715.59	3952.33	4034.43
															3857.53	0.99841	0.9975	0.9992		1253	146986	1253	133662			289.3	5248.61	4306.66	4781.31			289.3	3713.44	4033.45	4350.07
															3856.1	0.99809	0.99719	0.99893		1252	147185	1252	135161			289.2	5515.38	4302.68	4898.89			289.2	3710.98	4139.86	4863.07
															3854.67	0.99813	0.99726	0.99894		1251	148151	1251	137247			289.1	5672.8	4298.1	5042.63			289.1	3708.22	4278.11	4770.79
															3853.24	0.99864	0.99772	0.9993		1250	149321	1250	139152			289	5770.25	4292.93	5217.23			289	3704.84	4455.62	4797.47
															3851.82	0.9993	0.99835	0.99971		1249	152420	1249	138374			288.9	5846.9	4287.17	5427.87			288.9	3700.83	4681.36	5157.16
															3850.39	0.99962	0.99887	0.99984		1248	150583	1248	139746			288.8	6082.57	4280.76	5680.12			288.8	3696.32	4965.79	5560.21
															3848.96	0.99954	0.9991	0.99965		1247	154006	1247	139394			288.7	6433.88	4273.82	5980.18			288.7	3691.11	5320.23	5799.32
															3847.54	0.99928	0.99902	0.99937		1246	150787	1246	135889			288.6	6422.86	4266.03	6334.09			288.6	3684.92	5757.03	6165.03
															3846.11	0.99904	0.99869	0.99918		1245	148314	1245	139655			288.5	6995.19	4257.17	6748.2			288.5	3677.81	6289.66	6721.66
															3844.68	0.99887	0.9982	0.99913		1244	150458	1244	138073			288.4	7384.79	4247.31	7229.1			288.4	3669.84	6931.97	7090.27
															3843.25	0.99879	0.99769	0.99921		1243	152515	1243	138079			288.3	7566.08	4236.36	7782.98			288.3	3660.79	7697.23	7501.44
															3841.83	0.99883	0.99727	0.99933		1242	149255	1242	140193			288.2	8075.91	4223.8	8415.09			288.2	3650.38	8597.53	8360.68
															3840.4	0.99899	0.99705	0.99945		1241	147463	1241	138156			288.1	8866	4209.59	9130.18			288.1	3638.56	9643.02	9533.01
															3838.97	0.99921	0.99712	0.99954		1240	150593	1240	140403			288	9612.5	4193.57	9931.62			288	3625.15	10840.3	10618.7
															3837.55	0.99935	0.99742	0.99959		1239	148901	1239	140696			287.9	10363.3	4175.47	10820.8			287.9	3610.09	12191.1	11908.3
															3836.12	0.99929	0.99784	0.99955		1238	150693	1238	138570			287.8	11154.6	4155.01	11796.9			287.8	3593.78	13691.3	13318.5
															3834.69	0.99909	0.99826	0.99945		1237	151095	1237	140697			287.7	12431.9	4132.09	12856.4			287.7	3576.62	15328.5	14633.9
															3833.26	0.99892	0.99858	0.99934		1236	152046	1236	139464			287.6	13835.7	4107.16	13993			287.6	3559.52	17081.6	16689.5
															3831.84	0.99887	0.99877	0.99928		1235	151838	1235	137207			287.5	14626.8	4080.58	15196.4			287.5	3543.59	18919.1	18306.3
															3830.41	0.99889	0.99879	0.99922		1234	154186	1234	139383			287.4	15909.7	4052.53	16452			287.4	3530.6	20799.1	20495.7
															3828.98	0.99887	0.99866	0.99911		1233	154096	1233	141744			287.3	17810.8	4024.25	17741.8			287.3	3522.8	22669.7	22487.5
															3827.56	0.99879	0.9984	0.99894		1232	152696	1232	141666			287.2	19283.6	3997.57	19043.8			287.2	3523.74	24470.9	24606.8
															3826.13	0.99868	0.99805	0.99878		1231	153593	1231	145039			287.1	20627.8	3974.65	20332			287.1	3537.42	26136.5	26407
															3824.7	0.99859	0.9977	0.99866		1230	156116	1230	146306			287	21785.1	3958.38	21577.2			287	3569.24	27598.7	28484.6
															3823.27	0.9986	0.99745	0.99867		1229	157179	1229	150907			286.9	23441.5	3953.03	22748.6			286.9	3625.92	28792.4	30333.2
															3821.85	0.99878	0.99738	0.99885		1228	158524	1228	149946			286.8	24925	3963.92	23814			286.8	3715.88	29660.8	31490.5
															3820.42	0.99897	0.99751	0.99907		1227	159700	1227	144873			286.7	25932.2	3997.67	24742.1			286.7	3848.29	30159.3	31648.6
															3818.99	0.999	0.99783	0.99919		1226	156122	1226	144580			286.6	26485	4061.43	25502.8			286.6	4033.92	30260.7	32162.4
															3817.57	0.9989	0.99827	0.99924		1225	155915	1225	146744			286.5	27777.3	4164.45	26070.6			286.5	4284.3	29957.4	31764
															3816.14	0.99891	0.99874	0.99938		1224	158300	1224	144822			286.4	28105.4	4317.51	26425.8			286.4	4611.23	29261.8	31153.5
															3814.71	0.99904	0.9991	0.99957		1223	157665	1223	141664			286.3	27387.6	4530.89	26554			286.3	5025.67	28205.2	30036.3
															3813.28	0.99909	0.99924	0.99964		1222	152679	1222	145088			286.2	27863.7	4814.63	26448.2			286.2	5537.47	26835	29070.3
															3811.86	0.99898	0.99914	0.99951		1221	150036	1221	140417			286.1	28277.2	5179.18	26110.2			286.1	6154.32	25210.7	28605
															3810.43	0.99878	0.99887	0.9993		1220	147778	1220	138743			286	27770.9	5632.35	25549.1			286	6880.38	23398.5	27459.5
															3809	0.99867	0.99854	0.9992		1219	149633	1219	131922			285.9	27471.4	6177.97	24780.6			285.9	7715	21466.2	26596.7
															3807.58	0.99869	0.99825	0.99926		1218	148103	1218	134008			285.8	27287.9	6816.15	23827.4			285.8	8651.38	19479.4	25488.4
															3806.15	0.99875	0.99803	0.99934		1217	144477	1217	128068			285.7	26799.4	7540.22	22717			285.7	9675.25	17497.2	24618.4
															3804.72	0.99872	0.9979	0.99931		1216	142099	1216	126648			285.6	26832.4	8335.36	21479.9			285.6	10763.8	15569.8	24219.5
															3803.29	0.99866	0.9979	0.99918		1215	136981	1215	124439			285.5	26378.7	9177.75	20148.2			285.5	11885.2	13737.5	23355.1
															3801.87	0.9987	0.99806	0.99912		1214	136529	1214	125866			285.4	26159	10034.6	18754.1			285.4	12998.8	12029.5	22901.8
															3800.44	0.99883	0.99835	0.99919		1213	133659	1213	121771			285.3	25754	10864.4	17328			285.3	14057.7	10465.6	22786.6
															3799.01	0.99893	0.99872	0.99931		1212	132722	1212	120529			285.2	25956.8	11620.9	15899.5			285.2	15010.7	9056.45	21967.2
															3797.59	0.99902	0.99911	0.9994		1211	132734	1211	119275			285.1	24586.4	12255.1	14493.4			285.1	15805.9	7805.02	21808.9
															3796.16	0.99914	0.99948	0.99948		1210	130167	1210	119367			285	24084.9	12721.2	13131.7			285	16396.6	6708.56	21427.1
															3794.73	0.99928	0.99978	0.99954		1209	129664	1209	117225			284.9	23229.5	12982.2	11832.1			284.9	16744.9	5759.7	20573.6
															3793.3	0.99934	0.99995	0.99952		1208	126846	1208	115230			284.8	21826.4	13014.1	10608.4			284.8	16826.3	4947.77	20176.7
															3791.88	0.99931	1	0.99943		1207	126613	1207	117065			284.7	21088	12809.4	9469.75			284.7	16633.3	4260.8	19239.5
															3790.45	0.99923	0.99993	0.99932		1206	126549	1206	115148			284.6	19726.3	12379.2	8423.03			284.6	16174.8	3685.06	17729.4
															3789.02	0.99909	0.99979	0.99922		1205	126519	1205	112315			284.5	17577.8	11750.6	7471.2			284.5	15476.2	3206.91	17443.1
															3787.6	0.99893	0.99961	0.99915		1204	125961	1204	113617			284.4	16084.4	10962.9	6614.37			284.4	14576.4	2813.51	16236.7
															3786.17	0.9988	0.99945	0.99911		1203	125358	1203	112630			284.3	14459.4	10064	5851.08			284.3	13523.1	2492.62	14848.5
															3784.74	0.99879	0.99934	0.9991		1202	124251	1202	115478			284.2	12616.1	9103.04	5177.65			284.2	12368	2232.99	13341.6
															3783.31	0.99891	0.99928	0.99913		1201	126012	1201	116131			284.1	11021.4	8126.17	4588.67			284.1	11162.5	2024.9	11549.9
															3781.89	0.99911	0.99932	0.99918		1200	126871	1200	115199			284	9363.18	7173.49	4078.18			284	9953.6	1859.7	10423.1
															3780.46	0.99934	0.99945	0.99928		1199	131052	1199	115736			283.9	7983.24	6276.49	3639.63			283.9	8780.91	1729.61	8864.2
															3779.03	0.99954	0.99963	0.99941		1198	132563	1198	116677			283.8	6649.23	5456.89	3265.66			283.8	7675.52	1628.12	7795.31
															3777.61	0.99964	0.99979	0.99947		1197	132673	1197	119580			283.7	5949.39	4727.88	2949.3			283.7	6659.31	1549.45	6535.51
															3776.18	0.9996	0.99985	0.9994		1196	132186	1196	118203			283.6	5038.2	4094.73	2683.51			283.6	5745.94	1489.01	5605.88
															3774.75	0.99945	0.99979	0.99921		1195	129960	1195	117126			283.5	4397.4	3556.64	2461.68			283.5	4941.49	1442.87	4940.01
															3773.33	0.99925	0.99965	0.99898		1194	129191	1194	117306			283.4	3937.48	3108.26	2277.62			283.4	4246.23	1408.07	4162.79
															3771.9	0.99907	0.99951	0.99881		1193	126609	1193	116114			283.3	3508.49	2741.69	2126.05			283.3	3655.51	1381.92	3400.81
															3770.47	0.99897	0.9994	0.99873		1192	125248	1192	116798			283.2	3105.99	2447.14	2001.97			283.2	3161.55	1362.31	3057.69
															3769.04	0.99893	0.99933	0.99875		1191	125707	1191	116340			283.1	2803.84	2214.32	1900.99			283.1	2754.76	1347.73	2844.43
															3767.62	0.9989	0.99929	0.99884		1190	124798	1190	114316			283	2617.01	2033.18	1819.32			283	2424.47	1336.86	2573.32
															3766.19	0.9989	0.99924	0.99895		1189	125041	1189	115378			282.9	2436.34	1894.32	1753.63			282.9	2159.84	1328.66	2360.32
															3764.76	0.99894	0.99915	0.99903		1188	124807	1188	113783			282.8	2338.52	1789.35	1701.06			282.8	1950.59	1322.45	2149.12
															3763.34	0.99899	0.99901	0.99904		1187	127946	1187	113454			282.7	2217.22	1711	1659.13			282.7	1787.22	1317.75	1988.62
															3761.91	0.99902	0.99882	0.99897		1186	125643	1186	115399			282.6	2172.22	1653.24	1625.84			282.6	1661.15	1314.08	1960.94
															3760.48	0.99899	0.99858	0.9989		1185	125287	1185	115310			282.5	2103.76	1611.2	1599.57			282.5	1564.98	1311.17	1959.76
															3759.05	0.99889	0.99828	0.99886		1184	127433	1184	113719			282.4	1956.28	1580.89	1578.88			282.4	1492.51	1308.87	1899.52
															3757.63	0.99869	0.9979	0.99876		1183	125909	1183	115413			282.3	1985.3	1559.2	1562.6			282.3	1438.43	1306.99	1632.93
															3756.2	0.99837	0.99746	0.99848		1182	126924	1182	113628			282.2	1984.76	1543.8	1549.84			282.2	1398.5	1305.41	1668.3
															3754.77	0.99798	0.99702	0.99809		1181	129169	1181	116362			282.1	1914.91	1532.99	1539.94			282.1	1369.37	1304.14	1681.79
															3753.35	0.99766	0.99668	0.99781		1180	125431	1180	117999			282	1778.88	1525.39	1532.22			282	1348.32	1303.09	1607
															3751.92	0.99756	0.99651	0.99783		1179	127086	1179	116218			281.9	1746.05	1520.04	1526.21			281.9	1333.2	1302.18	1595.99
															3750.49	0.99764	0.99652	0.99807		1178	124185	1178	114693			281.8	1799.28	1516.35	1521.63			281.8	1322.43	1301.36	1484.49
															3749.06	0.99765	0.99663	0.99819		1177	126364	1177	114059			281.7	1673.6	1513.77	1518.12			281.7	1314.82	1300.67	1530.5
															3747.64	0.99747	0.99675	0.99799		1176	129268	1176	116448			281.6	1699.38	1511.88	1515.36			281.6	1309.49	1300.08	1496.95
															3746.21	0.99727	0.99682	0.99771		1175	127558	1175	115564			281.5	1729.04	1510.42	1513.13			281.5	1305.77	1299.58	1434.02
															3744.78	0.99733	0.9968	0.99774		1174	127581	1174	113520			281.4	1724.37	1509.33	1511.4			281.4	1303.16	1299.14	1448.48
															3743.36	0.9976	0.99662	0.99817		1173	128594	1173	117301			281.3	1652.65	1508.4	1509.96			281.3	1301.38	1298.79	1384.21
															3741.93	0.9978	0.99623	0.9986		1172	126200	1172	116566			281.2	1687.43	1507.61	1508.76			281.2	1300.14	1298.49	1365.14
															3740.5	0.9978	0.99567	0.9987		1171	127060	1171	114945			281.1	1655.03	1506.98	1507.83			281.1	1299.24	1298.2	1412.18
															3739.07	0.99771	0.99508	0.99851		1170	127418	1170	118612			281	1585.48	1506.52	1507.13			281	1298.62	1297.97	1406.51
															3737.65	0.99763	0.99465	0.99826		1169	126836	1169	117380			280.9	1535.17	1506.13	1506.57			280.9	1298.18	1297.78	1333.62
															3736.22	0.99763	0.99451	0.99819		1168	128287	1168	115924			280.8	1587.05	1505.89	1506.2			280.8	1297.8	1297.56	1330.91
															3734.79	0.99778	0.99462	0.99841		1167	128058	1167	118245			280.7	1496.49	1505.73	1505.94			280.7	1297.51	1297.36	1408.45
															3733.37	0.99803	0.99485	0.99884		1166	129368	1166	117451			280.6	1543.02	1505.55	1505.7			280.6	1297.32	1297.23	1376.44
															3731.94	0.99823	0.99501	0.99918		1165	131155	1165	116621			280.5	1608.91	1505.42	1505.53			280.5	1297.2	1297.14	1263.53
															3730.51	0.99817	0.99497	0.9992		1164	130017	1164	119198			280.4	1478.31	1505.34	1505.41			280.4	1297.13	1297.1	1272.86
															3729.08	0.99783	0.9948	0.99888		1163	130332	1163	118706			280.3	1517.44	1505.23	1505.28			280.3	1297.12	1297.1	1241.8
															3727.66	0.99738	0.99462	0.9984		1162	130997	1162	117419			280.2	1496.65	1505.13	1505.16			280.2	1297.11	1297.1	1371.42
															3726.23	0.99708	0.99459	0.99802		1161	129432	1161	116942			280.1	1528.12	0	0			280.1	0	0	1302.33
															3724.8	0.99708	0.99479	0.9979		1160	129523	1160	118265
															3723.38	0.99733	0.99524	0.99807		1159	130323	1159	119180
															3721.95	0.9977	0.99585	0.99835		1158	130684	1158	117213
															3720.52	0.99799	0.99648	0.99856		1157	130379	1157	119205
															3719.09	0.99807	0.99702	0.99865		1156	132013	1156	119227
															3717.67	0.99798	0.99736	0.99856		1155	131221	1155	118880
															3716.24	0.99783	0.99747	0.99836		1154	129958	1154	120620
															3714.81	0.99771	0.99738	0.99825		1153	129302	1153	121257
															3713.39	0.99768	0.99719	0.99838		1152	131327	1152	119814
															3711.96	0.99781	0.99701	0.99859		1151	132691	1151	122077
															3710.53	0.99803	0.9969	0.99866		1150	132418	1150	121303
															3709.1	0.9982	0.99686	0.99857		1149	133318	1149	121762
															3707.68	0.99823	0.99685	0.99836		1148	131962	1148	121183
															3706.25	0.99808	0.99684	0.99815		1147	131361	1147	120762
															3704.82	0.99784	0.99684	0.99804		1146	131821	1146	121583
															3703.4	0.9977	0.99688	0.99804		1145	132310	1145	121396
															3701.97	0.99775	0.99697	0.9981		1144	132702	1144	121615
															3700.54	0.9979	0.99705	0.99813		1143	134165	1143	120352
															3699.11	0.998	0.99706	0.99812		1142	137885	1142	120230
															3697.69	0.998	0.99696	0.99807		1141	135346	1141	121653
															3696.26	0.99798	0.99675	0.99802		1140	133338	1140	121990
															3694.83	0.99797	0.99649	0.99799		1139	133567	1139	121849
															3693.41	0.99798	0.99627	0.99801		1138	134468	1138	123757
															3691.98	0.99807	0.99623	0.9981		1137	132110	1137	120937
															3690.55	0.99823	0.99646	0.99832		1136	133421	1136	121047
															3689.12	0.99844	0.99696	0.99858		1135	133636	1135	124595
															3687.7	0.99858	0.99758	0.9987		1134	134093	1134	124309
															3686.27	0.99857	0.99811	0.99863		1133	135156	1133	123699
															3684.84	0.99845	0.99839	0.99844		1132	135801	1132	121474
															3683.42	0.99828	0.99839	0.99828		1131	134694	1131	124378
															3681.99	0.99811	0.99815	0.99824		1130	137836	1130	123287
															3680.56	0.9979	0.99777	0.99827		1129	135644	1129	124574
															3679.13	0.9976	0.9974	0.99825		1128	136822	1128	124647
															3677.71	0.99725	0.99718	0.99814		1127	135912	1127	124661
															3676.28	0.99703	0.99719	0.998		1126	135381	1126	123469
															3674.85	0.99699	0.99742	0.9979		1125	135737	1125	124530
															3673.43	0.99701	0.9978	0.99781		1124	140107	1124	125421
															3672	0.997	0.99827	0.99772		1123	136587	1123	125263
															3670.57	0.99708	0.9988	0.99779		1122	137391	1122	127431
															3669.14	0.99729	0.99933	0.99805		1121	135920	1121	126016
															3667.72	0.99746	0.99972	0.99827		1120	138099	1120	127456
															3666.29	0.99741	0.99992	0.99823		1119	136900	1119	126572
															3664.86	0.99718	0.9999	0.99797		1118	136768	1118	125900
															3663.44	0.99686	0.99971	0.99768		1117	141564	1117	128068
															3662.01	0.99655	0.99937	0.99744		1116	142272	1116	128539
															3660.58	0.99627	0.99894	0.99728		1115	139364	1115	127550
															3659.15	0.99608	0.99847	0.9972		1114	142424	1114	129776
															3657.73	0.99599	0.99801	0.99717		1113	139906	1113	128719
															3656.3	0.99595	0.99756	0.9971		1112	141949	1112	124633
															3654.87	0.99582	0.99713	0.99684		1111	140744	1111	126753
															3653.45	0.9955	0.99674	0.99632		1110	140328	1110	126447
															3652.02	0.99511	0.99647	0.99575		1109	141959	1109	130589
															3650.59	0.99484	0.99641	0.99545		1108	140833	1108	128843
															3649.16	0.99478	0.99658	0.9956		1107	140695	1107	131460
															3647.74	0.99481	0.9969	0.99597		1106	142540	1106	129987
															3646.31	0.9947	0.99719	0.99616		1105	141081	1105	129490
															3644.88	0.99441	0.9973	0.99603		1104	141638	1104	128319
															3643.46	0.99403	0.99718	0.9957		1103	138940	1103	128621
															3642.03	0.99366	0.99688	0.99529		1102	139806	1102	129038
															3640.6	0.99329	0.99645	0.9949		1101	139687	1101	129176
															3639.18	0.9929	0.99593	0.99456		1100	139625	1100	130110
															3637.75	0.99245	0.99534	0.9943		1099	141074	1099	129058
															3636.32	0.99201	0.99467	0.99412		1098	139534	1098	128821
															3634.89	0.99162	0.99395	0.994		1097	142351	1097	128433
															3633.47	0.99128	0.99321	0.99392		1096	140314	1096	130602
															3632.04	0.99097	0.99253	0.99388		1095	142889	1095	131109
															3630.61	0.99073	0.99202	0.9939		1094	139136	1094	128809
															3629.19	0.99064	0.99171	0.99397		1093	140187	1093	129135
															3627.76	0.99066	0.99157	0.994		1092	143597	1092	128796
															3626.33	0.99064	0.99145	0.99388		1091	140933	1091	130364
															3624.9	0.99048	0.99127	0.99357		1090	138391	1090	129854
															3623.48	0.99023	0.991	0.99319		1089	143015	1089	132378
															3622.05	0.98997	0.99068	0.99291		1088	142509	1088	129801
															3620.62	0.98975	0.99038	0.99281		1087	146792	1087	130853
															3619.2	0.98956	0.99014	0.99281		1086	143696	1086	133404
															3617.77	0.98935	0.98993	0.99279		1085	145586	1085	131827
															3616.34	0.98912	0.98974	0.99269		1084	142049	1084	130927
															3614.91	0.98895	0.9895	0.99253		1083	142716	1083	131226
															3613.49	0.98884	0.9892	0.9924		1082	143554	1082	132447
															3612.06	0.98868	0.98881	0.99238		1081	144144	1081	134150
															3610.63	0.98842	0.98838	0.99237		1080	145477	1080	133863
															3609.21	0.98814	0.98796	0.99226		1079	146835	1079	136445
															3607.78	0.98794	0.98757	0.99209		1078	146488	1078	133789
															3606.35	0.98781	0.98717	0.99197		1077	145180	1077	134254
															3604.92	0.98765	0.98674	0.99185		1076	142386	1076	134159
															3603.5	0.98742	0.98625	0.99167		1075	148090	1075	137829
															3602.07	0.98715	0.98572	0.99144		1074	145988	1074	137476
															3600.64	0.98692	0.98519	0.99121		1073	145904	1073	141516
															3599.22	0.98677	0.9847	0.99104		1072	145914	1072	139325
															3597.79	0.98661	0.98426	0.99097		1071	149181	1071	137123
															3596.36	0.98642	0.98387	0.99093		1070	148036	1070	138055
															3594.93	0.98619	0.98352	0.99092		1069	149705	1069	137125
															3593.51	0.98597	0.98319	0.99089		1068	147439	1068	139256
															3592.08	0.98579	0.98286	0.99076		1067	147952	1067	137567
															3590.65	0.98564	0.98254	0.99064		1066	148938	1066	135961
															3589.23	0.98553	0.98225	0.99063		1065	145854	1065	135906
															3587.8	0.98545	0.98199	0.99077		1064	147716	1064	137033
															3586.37	0.98533	0.98176	0.99095		1063	149330	1063	137373
															3584.94	0.98515	0.98153	0.99098		1062	149017	1062	136936
															3583.52	0.98494	0.98127	0.99083		1061	147539	1061	132588
															3582.09	0.98471	0.98098	0.99059		1060	149416	1060	135134
															3580.66	0.98449	0.98065	0.99037		1059	147959	1059	135309
															3579.24	0.98427	0.9803	0.9902		1058	148146	1058	137905
															3577.81	0.98411	0.9799	0.9901		1057	146604	1057	138508
															3576.38	0.98402	0.97944	0.99007		1056	145890	1056	136268
															3574.95	0.98397	0.9789	0.9901		1055	147126	1055	138036
															3573.53	0.98387	0.97829	0.9901		1054	150800	1054	136363
															3572.1	0.98366	0.97762	0.98996		1053	148098	1053	137999
															3570.67	0.9833	0.97694	0.98968		1052	150515	1052	138321
															3569.25	0.98286	0.9763	0.98936		1051	150023	1051	137052
															3567.82	0.98246	0.97577	0.98916		1050	150785	1050	137284
															3566.39	0.98221	0.9754	0.98913		1049	155721	1049	139228
															3564.96	0.98209	0.97518	0.98919		1048	164364	1048	144976
															3563.54	0.982	0.97501	0.98919		1047	192321	1047	164283
															3562.11	0.98187	0.97482	0.98908		1046	218575	1046	187370
															3560.68	0.9817	0.97455	0.98896		1045	198000	1045	179359
															3559.26	0.98153	0.97419	0.9889		1044	163567	1044	152391
															3557.83	0.98135	0.97376	0.98893		1043	153687	1043	140202
															3556.4	0.98115	0.97328	0.98895		1042	149139	1042	136635
															3554.97	0.98095	0.97277	0.9889		1041	150393	1041	136797
															3553.55	0.98079	0.97225	0.98882		1040	146228	1040	136328
															3552.12	0.98068	0.9717	0.9887		1039	144723	1039	136937
															3550.69	0.98049	0.97114	0.98854		1038	143957	1038	134519
															3549.27	0.98016	0.97058	0.98832		1037	142324	1037	134562
															3547.84	0.97974	0.97003	0.98811		1036	141371	1036	132158
															3546.41	0.97941	0.96954	0.98801		1035	140248	1035	132748
															3544.98	0.97928	0.96913	0.98805		1034	141647	1034	131024
															3543.56	0.97931	0.96878	0.98814		1033	140854	1033	131145
															3542.13	0.97935	0.96845	0.98816		1032	141385	1032	135410
															3540.7	0.97925	0.96807	0.98806		1031	143657	1031	131943
															3539.28	0.97898	0.96763	0.98782		1030	140817	1030	130797
															3537.85	0.97859	0.96712	0.98754		1029	143294	1029	133586
															3536.42	0.97821	0.96658	0.98731		1028	141655	1028	131067
															3534.99	0.97795	0.96603	0.98721		1027	143529	1027	134213
															3533.57	0.97785	0.9655	0.9872		1026	147485	1026	135790
															3532.14	0.9778	0.96498	0.98722		1025	163748	1025	145943
															3530.71	0.97766	0.96445	0.9872		1024	221067	1024	182541
															3529.29	0.9774	0.96392	0.98711		1023	282982	1023	228468
															3527.86	0.97708	0.96341	0.98703		1022	245808	1022	216029
															3526.43	0.97684	0.96295	0.98703		1021	170993	1021	162067
															3525	0.97675	0.96256	0.98707		1020	148487	1020	140380
															3523.58	0.97678	0.96222	0.9871		1019	140930	1019	137219
															3522.15	0.97686	0.9619	0.98706		1018	140642	1018	134539
															3520.72	0.97689	0.9616	0.98699		1017	139161	1017	132286
															3519.3	0.97681	0.96132	0.98697		1016	137923	1016	133661
															3517.87	0.9766	0.96103	0.98696		1015	137324	1015	131506
															3516.44	0.97627	0.96075	0.9869		1014	135382	1014	130349
															3515.01	0.97592	0.96043	0.98676		1013	134608	1013	131131
															3513.59	0.9756	0.96008	0.98657		1012	134732	1012	128609
															3512.16	0.97534	0.95966	0.9864		1011	136734	1011	128597
															3510.73	0.9751	0.95918	0.98627		1010	136377	1010	132019
															3509.31	0.97489	0.95866	0.98616		1009	138401	1009	130552
															3507.88	0.9747	0.95811	0.98606		1008	136842	1008	132512
															3506.45	0.97455	0.95755	0.98597		1007	141650	1007	131493
															3505.03	0.97441	0.957	0.98592		1006	141199	1006	133255
															3503.6	0.97428	0.95648	0.9859		1005	142349	1005	134554
															3502.17	0.97416	0.95604	0.9859		1004	143859	1004	137913
															3500.74	0.97404	0.95572	0.98588		1003	146025	1003	140709
															3499.32	0.97389	0.95554	0.9858		1002	146653	1002	141199
															3497.89	0.97373	0.95543	0.98567		1001	150310	1001	141015
															3496.46	0.97361	0.95532	0.98555		1000	146070	1000	139697
															3495.04	0.9736	0.95515	0.98551		999	147989	999	140621
															3493.61	0.97365	0.95487	0.98558		998	146255	998	137235
															3492.18	0.97367	0.9545	0.98566		997	144594	997	139060
															3490.75	0.97356	0.95408	0.98566		996	142378	996	140246
															3489.33	0.97333	0.95362	0.98551		995	141899	995	136345
															3487.9	0.97302	0.95316	0.9852		994	139577	994	134543
															3486.47	0.97272	0.95271	0.98483		993	140036	993	134088
															3485.05	0.97248	0.95227	0.98453		992	140943	992	132388
															3483.62	0.97235	0.95186	0.98443		991	140385	991	131086
															3482.19	0.97228	0.95149	0.98453		990	138908	990	129351
															3480.76	0.97219	0.95117	0.98471		989	138608	989	129602
															3479.34	0.97204	0.95089	0.98481		988	137514	988	129365
															3477.91	0.97184	0.95066	0.98479		987	137980	987	129823
															3476.48	0.97162	0.95044	0.98469		986	140573	986	133733
															3475.06	0.97142	0.9502	0.98455		985	141876	985	136051
															3473.63	0.97122	0.94995	0.98438		984	144144	984	136288
															3472.2	0.97104	0.94967	0.98425		983	146875	983	142727
															3470.77	0.97089	0.94937	0.98418		982	152021	982	145949
															3469.35	0.97077	0.94906	0.98415		981	154817	981	149177
															3467.92	0.97064	0.94872	0.98405		980	162449	980	156214
															3466.49	0.97046	0.94837	0.98388		979	162324	979	158077
															3465.07	0.97022	0.948	0.98373		978	165969	978	160959
															3463.64	0.97	0.94762	0.98369		977	163046	977	159098
															3462.21	0.96985	0.94727	0.9837		976	161033	976	154491
															3460.78	0.9698	0.94696	0.98367		975	154754	975	145090
															3459.36	0.96974	0.9467	0.98356		974	152637	974	144466
															3457.93	0.96959	0.9465	0.9834		973	145503	973	141637
															3456.5	0.96934	0.94632	0.98324		972	140939	972	137146
															3455.08	0.96903	0.94612	0.98308		971	136920	971	127423
															3453.65	0.96868	0.94588	0.9829		970	131511	970	121652
															3452.22	0.96829	0.94558	0.98265		969	128021	969	117077
															3450.79	0.96794	0.94525	0.98235		968	123675	968	111382
															3449.37	0.96769	0.94492	0.9821		967	118313	967	109155
															3447.94	0.96755	0.94463	0.98204		966	118495	966	106059
															3446.51	0.96746	0.94438	0.98219		965	114475	965	102784
															3445.09	0.96738	0.94417	0.98241		964	113821	964	102341
															3443.66	0.96733	0.94398	0.98251		963	115642	963	101474
															3442.23	0.96732	0.94379	0.98243		962	115354	962	101568
															3440.8	0.96733	0.94357	0.98229		961	112030	961	101515
															3439.38	0.96731	0.94333	0.9822		960	115939	960	101474
															3437.95	0.96717	0.94309	0.9822		959	114095	959	100132
															3436.52	0.96693	0.94288	0.98222		958	112998	958	101931
															3435.1	0.96664	0.94269	0.98221		957	114033	957	102878
															3433.67	0.96642	0.94253	0.98216		956	112144	956	101860
															3432.24	0.96626	0.94235	0.98207		955	113756	955	101473
															3430.81	0.96615	0.94215	0.98197		954	115296	954	103349
															3429.39	0.96605	0.94191	0.98192		953	117638	953	104103
															3427.96	0.96597	0.94165	0.98191		952	113038	952	104069
															3426.53	0.96589	0.94137	0.98187		951	114388	951	103684
															3425.11	0.96576	0.94108	0.98171		950	115799	950	103392
															3423.68	0.96559	0.94079	0.98144		949	115859	949	100394
															3422.25	0.96544	0.94053	0.9812		948	114439	948	104261
															3420.82	0.96535	0.9403	0.98114		947	115167	947	103898
															3419.4	0.96531	0.9401	0.98125		946	114756	946	102341
															3417.97	0.96527	0.93994	0.98133		945	116142	945	103891
															3416.54	0.96521	0.9398	0.98127		944	117963	944	103508
															3415.12	0.96512	0.93965	0.98111		943	114933	943	101917
															3413.69	0.96502	0.93949	0.98099		942	117066	942	105216
															3412.26	0.96493	0.93933	0.98094		941	118880	941	106627
															3410.83	0.96486	0.93918	0.98091		940	117058	940	104535
															3409.41	0.96479	0.93903	0.98079		939	114365	939	103718
															3407.98	0.96468	0.93889	0.98059		938	116222	938	104822
															3406.55	0.96457	0.93874	0.98041		937	117566	937	105780
															3405.13	0.96451	0.93861	0.98038		936	117596	936	103971
															3403.7	0.96455	0.93849	0.98046		935	118830	935	104898
															3402.27	0.96462	0.9384	0.98057		934	119632	934	104008
															3400.84	0.96463	0.93832	0.98061		933	118135	933	107335
															3399.42	0.96452	0.93826	0.98055		932	116510	932	104686
															3397.99	0.96443	0.93819	0.98046		931	115726	931	105772
															3396.56	0.96441	0.9381	0.98037		930	118673	930	106044
															3395.14	0.96442	0.938	0.98029		929	117979	929	106035
															3393.71	0.96438	0.9379	0.98027		928	118523	928	107754
															3392.28	0.96431	0.93779	0.98035		927	116459	927	107938
															3390.85	0.96424	0.93768	0.98042		926	119882	926	106832
															3389.43	0.96417	0.93758	0.9804		925	119852	925	107921
															3388	0.96411	0.93749	0.98027		924	117760	924	108575
															3386.57	0.96408	0.93739	0.98013		923	120492	923	109440
															3385.15	0.96407	0.93729	0.98003		922	118688	922	106112
															3383.72	0.96398	0.9372	0.97996		921	119910	921	107598
															3382.29	0.9638	0.93713	0.97985		920	118445	920	107592
															3380.86	0.9636	0.93707	0.97971		919	119485	919	107465
															3379.44	0.96353	0.93702	0.97963		918	119596	918	106511
															3378.01	0.96364	0.93696	0.97968		917	120880	917	106941
															3376.58	0.96386	0.93687	0.97982		916	120831	916	109385
															3375.16	0.96403	0.93677	0.97995		915	122906	915	109464
															3373.73	0.96409	0.93668	0.97999		914	122500	914	107327
															3372.3	0.96406	0.93662	0.97998		913	121226	913	107348
															3370.88	0.964	0.9366	0.97995		912	122833	912	110801
															3369.45	0.96393	0.93663	0.97987		911	121840	911	111122
															3368.02	0.9639	0.93669	0.97973		910	120832	910	106667
															3366.59	0.96394	0.93674	0.97959		909	121523	909	108676
															3365.17	0.96403	0.93675	0.97954		908	122510	908	109416
															3363.74	0.96411	0.93674	0.9796		907	121570	907	107769
															3362.31	0.96414	0.93672	0.97971		906	123496	906	110482
															3360.89	0.96411	0.93673	0.97978		905	121939	905	110369
															3359.46	0.96404	0.93676	0.97977		904	125100	904	113177
															3358.03	0.96395	0.93681	0.97972		903	124591	903	110552
															3356.6	0.96386	0.93686	0.97967		902	123028	902	109996
															3355.18	0.9638	0.93688	0.97964		901	120896	901	111695
															3353.75	0.9638	0.93688	0.97963		900	122067	900	112381
															3352.32	0.96385	0.93684	0.97965		899	123425	899	110708
															3350.9	0.96392	0.93676	0.9797		898	123144	898	112374
															3349.47	0.96396	0.93666	0.97976		897	123905	897	111575
															3348.04	0.96397	0.93655	0.97984		896	125615	896	110173
															3346.61	0.96397	0.93647	0.97991		895	124912	895	110802
															3345.19	0.96401	0.93643	0.97992		894	124692	894	113131
															3343.76	0.96408	0.93642	0.97981		893	128617	893	112619
															3342.33	0.96417	0.93644	0.97963		892	124703	892	112448
															3340.91	0.96424	0.9365	0.97949		891	125170	891	112452
															3339.48	0.96427	0.93657	0.97946		890	125506	890	112677
															3338.05	0.96425	0.93667	0.97953		889	126332	889	111482
															3336.62	0.96421	0.93677	0.97964		888	126789	888	113176
															3335.2	0.96422	0.93686	0.97975		887	132471	887	115285
															3333.77	0.9643	0.93691	0.97983		886	127795	886	111513
															3332.34	0.96443	0.93693	0.9799		885	124840	885	113261
															3330.92	0.96454	0.93691	0.97995		884	130001	884	113315
															3329.49	0.96458	0.93686	0.97998		883	126409	883	114180
															3328.06	0.96458	0.93681	0.98003		882	127844	882	113257
															3326.63	0.96464	0.93678	0.98009		881	128080	881	112609
															3325.21	0.96471	0.93678	0.98007		880	128828	880	115847
															3323.78	0.96469	0.9368	0.97992		879	128091	879	115680
															3322.35	0.96453	0.9368	0.97973		878	129035	878	116894
															3320.93	0.9643	0.93677	0.97961		877	129691	877	117039
															3319.5	0.96413	0.93673	0.97963		876	127852	876	115456
															3318.07	0.96411	0.93667	0.97974		875	129616	875	116021
															3316.64	0.96419	0.93664	0.97988		874	128185	874	116337
															3315.22	0.96431	0.93663	0.98		873	130863	873	116520
															3313.79	0.96444	0.93666	0.98008		872	131511	872	118846
															3312.36	0.96455	0.93672	0.98008		871	127633	871	113605
															3310.94	0.96463	0.93681	0.98		870	130265	870	116412
															3309.51	0.96464	0.93691	0.97992		869	129278	869	113469
															3308.08	0.9646	0.937	0.97992		868	130092	868	114898
															3306.65	0.96457	0.93708	0.98001		867	132194	867	115991
															3305.23	0.9646	0.93715	0.98011		866	131899	866	118300
															3303.8	0.96469	0.93721	0.98012		865	130116	865	117696
															3302.37	0.9648	0.93725	0.98007		864	131231	864	116425
															3300.95	0.96491	0.93725	0.98003		863	129663	863	118482
															3299.52	0.96498	0.93722	0.98006		862	132414	862	121127
															3298.09	0.965	0.93715	0.98017		861	131928	861	119550
															3296.66	0.96501	0.93709	0.98028		860	131769	860	119539
															3295.24	0.96503	0.93706	0.98033		859	133745	859	120268
															3293.81	0.96508	0.93708	0.98031		858	134183	858	119726
															3292.38	0.96513	0.93713	0.98026		857	132417	857	120602
															3290.96	0.96513	0.93721	0.98022		856	135586	856	121492
															3289.53	0.96507	0.93727	0.9802		855	134950	855	119677
															3288.1	0.96499	0.93731	0.9802		854	133543	854	120357
															3286.67	0.96494	0.93732	0.98019		853	134039	853	118821
															3285.25	0.96491	0.93728	0.98012		852	133906	852	118428
															3283.82	0.96486	0.93722	0.98002		851	137319	851	121192
															3282.39	0.96477	0.93714	0.97993		850	136690	850	120753
															3280.97	0.96471	0.93706	0.97993		849	132733	849	121151
															3279.54	0.96472	0.93698	0.98006		848	133502	848	120638
															3278.11	0.96479	0.93693	0.98023		847	135616	847	123417
															3276.68	0.96484	0.9369	0.98034		846	133802	846	121943
															3275.26	0.96488	0.9369	0.98034		845	135653	845	121696
															3273.83	0.96492	0.93694	0.98031		844	136040	844	120847
															3272.4	0.96496	0.93699	0.98032		843	137842	843	121276
															3270.98	0.96496	0.93707	0.98033		842	134803	842	120835
															3269.55	0.96494	0.93719	0.98031		841	137765	841	121949
															3268.12	0.96499	0.93733	0.98033		840	137153	840	124815
															3266.69	0.96516	0.93749	0.98042		839	137934	839	121903
															3265.27	0.96538	0.93764	0.98053		838	137573	838	122117
															3263.84	0.96552	0.93777	0.98057		837	135792	837	122887
															3262.41	0.96555	0.93787	0.98052		836	137728	836	123725
															3260.99	0.96551	0.93791	0.98043		835	139550	835	121463
															3259.56	0.96546	0.93791	0.98034		834	138864	834	125147
															3258.13	0.96539	0.93787	0.98026		833	138280	833	123723
															3256.7	0.96529	0.93782	0.98022		832	138955	832	125471
															3255.28	0.96522	0.93781	0.98027		831	138772	831	121448
															3253.85	0.96521	0.93782	0.98038		830	138625	830	123411
															3252.42	0.96522	0.93786	0.98042		829	137846	829	125564
															3251	0.96515	0.9379	0.9803		828	136945	828	122346
															3249.57	0.96498	0.93796	0.9801		827	140287	827	124479
															3248.14	0.96487	0.93804	0.98		826	139566	826	124079
															3246.72	0.96498	0.93816	0.98008		825	138221	825	126080
															3245.29	0.96528	0.93834	0.98028		824	138594	824	125741
															3243.86	0.96558	0.93855	0.98044		823	138691	823	124109
															3242.43	0.96574	0.93877	0.98048		822	139523	822	125115
															3241.01	0.96574	0.93897	0.98039		821	141136	821	127957
															3239.58	0.96567	0.93913	0.98024		820	140646	820	127611
															3238.15	0.96555	0.93926	0.98013		819	140133	819	125564
															3236.73	0.96542	0.93938	0.98012		818	139914	818	129219
															3235.3	0.9653	0.93952	0.98021		817	139131	817	126150
															3233.87	0.96525	0.93969	0.98034		816	141372	816	124275
															3232.44	0.96532	0.9399	0.9804		815	138185	815	127705
															3231.02	0.9655	0.94012	0.98039		814	142830	814	126220
															3229.59	0.96572	0.94036	0.98036		813	143017	813	125692
															3228.16	0.96589	0.9406	0.98037		812	139604	812	125886
															3226.74	0.96599	0.94083	0.98043		811	142180	811	127840
															3225.31	0.96604	0.94106	0.9805		810	142918	810	125966
															3223.88	0.96608	0.94127	0.98053		809	142170	809	127753
															3222.45	0.9661	0.94144	0.98054		808	144579	808	125868
															3221.03	0.96613	0.94159	0.98055		807	143106	807	130313
															3219.6	0.96616	0.9417	0.98058		806	142854	806	128100
															3218.17	0.9662	0.9418	0.98059		805	141720	805	128835
															3216.75	0.96622	0.9419	0.98058		804	144158	804	130756
															3215.32	0.96621	0.94201	0.98054		803	146035	803	127821
															3213.89	0.9662	0.94215	0.98053		802	145830	802	128446
															3212.46	0.96628	0.94232	0.98057		801	144381	801	130225
															3211.04	0.96644	0.94252	0.98062		800	143681	800	131005
															3209.61	0.96656	0.94272	0.98062		799	144036	799	130907
															3208.18	0.96658	0.9429	0.98058		798	144208	798	130111
															3206.76	0.96657	0.94304	0.98052		797	143956	797	129884
															3205.33	0.96662	0.94315	0.98049		796	144379	796	132592
															3203.9	0.96672	0.94324	0.9805		795	146143	795	132464
															3202.47	0.96681	0.94331	0.98054		794	147635	794	131201
															3201.05	0.96685	0.94337	0.98058		793	148297	793	131280
															3199.62	0.96687	0.94345	0.98062		792	148284	792	132054
															3198.19	0.96694	0.94353	0.98067		791	146040	791	130201
															3196.77	0.96702	0.94363	0.98068		790	144086	790	131969
															3195.34	0.96708	0.94376	0.98063		789	147718	789	131331
															3193.91	0.9671	0.94393	0.98057		788	145810	788	131751
															3192.48	0.96711	0.94414	0.98053		787	147181	787	131411
															3191.06	0.96718	0.94436	0.98056		786	147126	786	133812
															3189.63	0.96735	0.94457	0.98066		785	145574	785	132983
															3188.2	0.96755	0.94477	0.98078		784	148571	784	135222
															3186.78	0.96769	0.94495	0.98087		783	147434	783	135216
															3185.35	0.96772	0.94511	0.98089		782	147024	782	135259
															3183.92	0.96773	0.94525	0.9809		781	145598	781	134486
															3182.49	0.96777	0.94539	0.98092		780	150188	780	134338
															3181.07	0.96781	0.94552	0.98099		779	151550	779	133143
															3179.64	0.96784	0.94566	0.9811		778	150234	778	134271
															3178.21	0.96787	0.94581	0.98125		777	150433	777	134826
															3176.79	0.96795	0.94596	0.9814		776	147820	776	138282
															3175.36	0.9681	0.94612	0.98148		775	149822	775	134792
															3173.93	0.96827	0.94629	0.9815		774	151127	774	136946
															3172.5	0.96843	0.94645	0.98148		773	152409	773	134056
															3171.08	0.96859	0.9466	0.98143		772	150663	772	135875
															3169.65	0.96877	0.94675	0.98138		771	151878	771	137676
															3168.22	0.96894	0.94692	0.98137		770	152044	770	137219
															3166.8	0.96904	0.94711	0.98145		769	150446	769	135082
															3165.37	0.96905	0.9473	0.98157		768	148245	768	136797
															3163.94	0.96904	0.94747	0.98163		767	150964	767	137879
															3162.51	0.96908	0.94759	0.9816		766	153455	766	137262
															3161.09	0.96919	0.94766	0.98154		765	153684	765	137380
															3159.66	0.96933	0.94769	0.98154		764	150718	764	139634
															3158.23	0.96947	0.94768	0.98157		763	152724	763	139418
															3156.81	0.96963	0.94767	0.98159		762	152529	762	138868
															3155.38	0.96977	0.94769	0.98162		761	152308	761	137519
															3153.95	0.9699	0.94775	0.9817		760	152909	760	139736
															3152.52	0.97	0.94787	0.98185		759	153517	759	137517
															3151.1	0.97007	0.94804	0.98196		758	151598	758	139653
															3149.67	0.97008	0.94824	0.98194		757	155238	757	139636
															3148.24	0.97004	0.94844	0.98182		756	152149	756	139785
															3146.82	0.96999	0.94861	0.9817		755	153332	755	139033
															3145.39	0.96994	0.94875	0.98161		754	152758	754	141923
															3143.96	0.96979	0.94884	0.98148		753	155807	753	140763
															3142.53	0.96944	0.94887	0.98122		752	154526	752	139375
															3141.11	0.96888	0.94889	0.9808		751	155448	751	140512
															3139.68	0.96811	0.9489	0.98018		750	157595	750	138612
															3138.25	0.96714	0.94896	0.97935		749	154704	749	140660
															3136.83	0.96623	0.94905	0.97857		748	155225	748	140531
															3135.4	0.96581	0.94918	0.97826		747	158435	747	145354
															3133.97	0.96617	0.9493	0.97862		746	155925	746	142625
															3132.54	0.96705	0.94941	0.97936		745	158227	745	143486
															3131.12	0.96795	0.94949	0.98005		744	158246	744	141498
															3129.69	0.96858	0.94958	0.98048		743	158162	743	143575
															3128.26	0.969	0.94967	0.98073		742	158493	742	144472
															3126.84	0.96935	0.94977	0.98096		741	157828	741	144228
															3125.41	0.9697	0.94986	0.9812		740	156400	740	142199
															3123.98	0.97002	0.94992	0.98139		739	155599	739	143628
															3122.55	0.97025	0.94994	0.98153		738	157741	738	143305
															3121.13	0.9704	0.94994	0.98164		737	157641	737	143794
															3119.7	0.9705	0.94994	0.98174		736	155994	736	141261
															3118.27	0.97057	0.94996	0.98181		735	157139	735	141915
															3116.85	0.97067	0.95004	0.98185		734	159205	734	142003
															3115.42	0.97084	0.95017	0.98188		733	161245	733	142184
															3113.99	0.97105	0.95036	0.98196		732	158796	732	143735
															3112.57	0.97126	0.95059	0.98211		731	159016	731	142618
															3111.14	0.97144	0.95083	0.98229		730	162777	730	144851
															3109.71	0.97162	0.95107	0.98244		729	159685	729	144932
															3108.28	0.97185	0.95129	0.98258		728	159197	728	145405
															3106.86	0.97212	0.95146	0.98276		727	159536	727	145178
															3105.43	0.97243	0.95158	0.98297		726	161681	726	145823
															3104	0.97274	0.95165	0.9832		725	160399	725	146250
															3102.58	0.97303	0.95167	0.9834		724	162297	724	147094
															3101.15	0.97326	0.95168	0.98356		723	161203	723	144908
															3099.72	0.97341	0.9517	0.98365		722	161689	722	148986
															3098.29	0.97345	0.95175	0.98364		721	163157	721	148893
															3096.87	0.9734	0.95184	0.98357		720	162174	720	146392
															3095.44	0.97333	0.95195	0.98348		719	163663	719	147405
															3094.01	0.97333	0.95205	0.9834		718	162103	718	150767
															3092.59	0.97342	0.95213	0.98336		717	161192	717	149301
															3091.16	0.97357	0.95218	0.98342		716	166120	716	148483
															3089.73	0.97376	0.95221	0.9836		715	162369	715	149024
															3088.3	0.97393	0.95222	0.98385		714	161602	714	146864
															3086.88	0.97406	0.95225	0.98406		713	162118	713	148464
															3085.45	0.97417	0.95228	0.98417		712	160934	712	149005
															3084.02	0.9743	0.95232	0.9842		711	163878	711	149316
															3082.6	0.97446	0.95238	0.98421		710	164633	710	152070
															3081.17	0.97468	0.95248	0.98428		709	161538	709	149942
															3079.74	0.97492	0.9526	0.98443		708	164159	708	150907
															3078.31	0.97515	0.95276	0.98462		707	167594	707	149789
															3076.89	0.97529	0.95293	0.98476		706	165340	706	149157
															3075.46	0.97536	0.9531	0.98481		705	164673	705	150566
															3074.03	0.97542	0.95325	0.98481		704	167791	704	150422
															3072.61	0.9755	0.95338	0.98478		703	166014	703	149203
															3071.18	0.97562	0.95348	0.98477		702	161652	702	149646
															3069.75	0.97576	0.95354	0.98479		701	164009	701	148357
															3068.32	0.97589	0.95359	0.98481		700	168323	700	148448
															3066.9	0.97594	0.95364	0.98479		699	165766	699	150680
															3065.47	0.97589	0.95371	0.98476		698	166140	698	151149
															3064.04	0.97579	0.95383	0.98476		697	164067	697	151430
															3062.62	0.97572	0.95398	0.98479		696	164776	696	150321
															3061.19	0.97574	0.95413	0.98482		695	163872	695	150253
															3059.76	0.97581	0.95426	0.98485		694	164850	694	148360
															3058.33	0.9759	0.95434	0.98488		693	164949	693	149982
															3056.91	0.97598	0.95437	0.98491		692	167217	692	151148
															3055.48	0.97606	0.95437	0.98491		691	168743	691	151299
															3054.05	0.9761	0.95437	0.98488		690	168093	690	153777
															3052.63	0.9761	0.95437	0.98485		689	166429	689	152023
															3051.2	0.97611	0.95438	0.98486		688	166380	688	155363
															3049.77	0.97618	0.95441	0.9849		687	167885	687	152863
															3048.34	0.97629	0.95446	0.98492		686	167883	686	152521
															3046.92	0.97643	0.95452	0.98491		685	164643	685	151305
															3045.49	0.97657	0.95458	0.98492		684	166814	684	150139
															3044.06	0.97667	0.95465	0.98499		683	167067	683	151041
															3042.64	0.97674	0.95474	0.98512		682	165194	682	154009
															3041.21	0.97682	0.95486	0.98527		681	167653	681	154210
															3039.78	0.97697	0.955	0.98539		680	167910	680	155124
															3038.35	0.97714	0.95513	0.98545		679	166391	679	154484
															3036.93	0.97726	0.95524	0.98545		678	168197	678	152720
															3035.5	0.97734	0.95531	0.98546		677	168386	677	151981
															3034.07	0.97744	0.95537	0.98552		676	169292	676	154033
															3032.65	0.97762	0.95544	0.98564		675	166094	675	152745
															3031.22	0.97783	0.95553	0.98578		674	168358	674	153170
															3029.79	0.97802	0.95563	0.98588		673	170254	673	152840
															3028.36	0.97816	0.95573	0.98592		672	171546	672	153787
															3026.94	0.97828	0.95581	0.98592		671	169891	671	155593
															3025.51	0.97838	0.95586	0.98592		670	169750	670	155090
															3024.08	0.97845	0.95589	0.98593		669	170585	669	155863
															3022.66	0.97849	0.9559	0.98594		668	172218	668	156345
															3021.23	0.97851	0.95588	0.98598		667	174218	667	154625
															3019.8	0.97857	0.95583	0.98609		666	172515	666	157947
															3018.37	0.97868	0.95575	0.98627		665	173160	665	156310
															3016.95	0.9788	0.95567	0.98645		664	172888	664	158215
															3015.52	0.97889	0.95562	0.98653		663	171852	663	157392
															3014.09	0.97894	0.95559	0.98653		662	173828	662	156237
															3012.67	0.97902	0.95559	0.98656		661	171686	661	155975
															3011.24	0.9792	0.95559	0.98669		660	174121	660	156114
															3009.81	0.97948	0.95559	0.98687		659	173131	659	156866
															3008.38	0.97978	0.95557	0.98705		658	174291	658	159097
															3006.96	0.98005	0.95552	0.98716		657	175341	657	160967
															3005.53	0.98027	0.95544	0.98724		656	173939	656	157564
															3004.1	0.98046	0.95533	0.98732		655	168719	655	158261
															3002.68	0.98064	0.95518	0.98741		654	169721	654	156924
															3001.25	0.98077	0.95501	0.98751		653	165762	653	157736
															2999.82	0.98085	0.95481	0.98762		652	165512	652	154468
															2998.39	0.9809	0.95456	0.98774		651	166374	651	153556
															2996.97	0.98093	0.95426	0.98787		650	163236	650	154544
															2995.54	0.98093	0.95389	0.98799		649	164877	649	153046
															2994.11	0.9809	0.95344	0.98808		648	165409	648	153248
															2992.69	0.98094	0.95296	0.98819		647	164413	647	153269
															2991.26	0.98113	0.95252	0.98836		646	165957	646	152619
															2989.83	0.9814	0.95215	0.98854		645	167902	645	154748
															2988.4	0.9816	0.95176	0.98865		644	167908	644	154439
															2986.98	0.98165	0.95127	0.98864		643	169155	643	153298
															2985.55	0.98155	0.95067	0.98854		642	167258	642	156619
															2984.12	0.98135	0.95002	0.98844		641	167839	641	153867
															2982.7	0.98109	0.94937	0.9884		640	167122	640	155637
															2981.27	0.98081	0.94876	0.98836		639	162956	639	154618
															2979.84	0.98057	0.94817	0.9883		638	166782	638	154499
															2978.42	0.98036	0.94757	0.9882		637	168066	637	153650
															2976.99	0.98018	0.94693	0.98808		636	165943	636	153973
															2975.56	0.98001	0.9462	0.98797		635	166560	635	155732
															2974.13	0.97986	0.94541	0.98792		634	168059	634	153583
															2972.71	0.97975	0.94461	0.98796		633	169407	633	152382
															2971.28	0.97963	0.94387	0.98806		632	168014	632	158079
															2969.85	0.97945	0.94318	0.98814		631	169916	631	156865
															2968.43	0.97921	0.9425	0.98813		630	165768	630	155336
															2967	0.97893	0.94171	0.98801		629	165337	629	155715
															2965.57	0.97862	0.94072	0.98779		628	165330	628	153268
															2964.14	0.97832	0.93946	0.98755		627	167284	627	151606
															2962.72	0.97803	0.93795	0.98742		626	166523	626	154181
															2961.29	0.97779	0.93628	0.98742		625	162274	625	155610
															2959.86	0.9776	0.9345	0.9875		624	162942	624	152303
															2958.44	0.97746	0.93262	0.98755		623	165096	623	154435
															2957.01	0.97727	0.93062	0.98756		622	166613	622	154701
															2955.58	0.97699	0.92855	0.98754		621	166615	621	155493
															2954.15	0.97667	0.92647	0.98751		620	168040	620	156574
															2952.73	0.97643	0.92451	0.98748		619	169279	619	154465
															2951.3	0.97626	0.92274	0.98744		618	166893	618	157301
															2949.87	0.97608	0.92118	0.98736		617	168221	617	156681
															2948.45	0.97583	0.91985	0.98727		616	166153	616	153958
															2947.02	0.97556	0.91881	0.9872		615	166245	615	155829
															2945.59	0.97535	0.91812	0.98719		614	165520	614	159018
															2944.16	0.9752	0.91777	0.9872		613	169078	613	155296
															2942.74	0.97505	0.9177	0.98719		612	169672	612	154801
															2941.31	0.97488	0.91774	0.98712		611	167495	611	156948
															2939.88	0.97468	0.91772	0.98702		610	166565	610	157402
															2938.46	0.97442	0.91749	0.98688		609	167743	609	156049
															2937.03	0.97404	0.91704	0.98667		608	169627	608	154523
															2935.6	0.97355	0.91642	0.98639		607	168050	607	158107
															2934.17	0.973	0.91567	0.98607		606	167590	606	158449
															2932.75	0.97247	0.91478	0.98575		605	169464	605	157540
															2931.32	0.97206	0.91371	0.9855		604	170498	604	157459
															2929.89	0.97181	0.91248	0.98537		603	167398	603	155649
															2928.47	0.97172	0.91111	0.98539		602	169806	602	157792
															2927.04	0.97173	0.90964	0.98555		601	167738	601	158770
															2925.61	0.97177	0.90805	0.98581		600	166449	600	157463
															2924.18	0.97187	0.90631	0.9861		599	170293	599	160166
															2922.76	0.97201	0.90442	0.98637		598	171030	598	156351
															2921.33	0.97213	0.90241	0.98659		597	168640	597	157810
															2919.9	0.97217	0.90028	0.98675		596	169030	596	158973
															2918.48	0.97214	0.89806	0.98688		595	173409	595	156706
															2917.05	0.97212	0.89575	0.98702		594	170550	594	157423
															2915.62	0.97213	0.89334	0.98716		593	168106	593	155814
															2914.19	0.97219	0.89077	0.98731		592	169974	592	158679
															2912.77	0.97232	0.88794	0.98753		591	171625	591	160105
															2911.34	0.97253	0.88471	0.98781		590	175246	590	161346
															2909.91	0.97284	0.88099	0.9881		589	181709	589	163717
															2908.49	0.9732	0.87676	0.98834		588	182524	588	166053
															2907.06	0.97349	0.87207	0.98852		587	182098	587	168807
															2905.63	0.97368	0.86697	0.98864		586	180272	586	167641
															2904.2	0.97385	0.86153	0.98877		585	177601	585	163972
															2902.78	0.9741	0.85575	0.98898		584	173383	584	159365
															2901.35	0.97436	0.84961	0.98922		583	172358	583	158762
															2899.92	0.97445	0.84306	0.98936		582	171612	582	159253
															2898.5	0.97434	0.83613	0.98934		581	173722	581	159500
															2897.07	0.9742	0.82894	0.98926		580	172507	580	162577
															2895.64	0.97419	0.8217	0.98924		579	175614	579	159019
															2894.21	0.97429	0.81463	0.98932		578	175434	578	162927
															2892.79	0.97438	0.80794	0.98944		577	174600	577	161553
															2891.36	0.97441	0.8018	0.98959		576	170605	576	158398
															2889.93	0.97442	0.7963	0.98976		575	167034	575	156612
															2888.51	0.9744	0.79152	0.98991		574	164874	574	155312
															2887.08	0.96431	0.78753	0.98994		573	160866	573	154298
															2885.65	0.96413	0.78445	0.98985		572	159701	572	152751
															2884.22	0.95389	0.78244	0.98967		571	158263	571	151644
															2882.8	0.95367	0.78165	0.98949		570	159450	570	152233
															2881.37	0.95853	0.78211	0.98936		569	158107	569	150775
															2879.94	0.96344	0.78374	0.98931		568	159407	568	150879
															2878.52	0.96334	0.7863	0.98928		567	161314	567	153250
															2877.09	0.97315	0.78947	0.98919		566	165648	566	154922
															2875.66	0.97294	0.79291	0.98904		565	166180	565	157130
															2874.23	0.97289	0.79632	0.98896		564	168119	564	159307
															2872.81	0.97312	0.79949	0.98904		563	170124	563	157197
															2871.38	0.97358	0.80231	0.98925		562	169812	562	158259
															2869.95	0.9741	0.80472	0.98943		561	167394	561	157377
															2868.53	0.97454	0.80671	0.98952		560	168030	560	160245
															2867.1	0.9749	0.8083	0.98958		559	166952	559	162513
															2865.67	0.97524	0.8096	0.98965		558	170583	558	161564
															2864.24	0.97558	0.8108	0.98968		557	169595	557	164294
															2862.82	0.97592	0.81222	0.98964		556	168385	556	163316
															2861.39	0.97626	0.81418	0.98956		555	166075	555	160818
															2859.96	0.97667	0.81697	0.98956		554	161144	554	155344
															2858.54	0.97717	0.82074	0.98964		553	159065	553	155355
															2857.11	0.97769	0.82549	0.98973		552	153629	552	150717
															2855.68	0.97813	0.83101	0.98975		551	151739	551	145690
															2854.25	0.97849	0.83705	0.98974		550	147604	550	142785
															2852.83	0.97883	0.84324	0.98977		549	144763	549	135095
															2851.4	0.97922	0.84924	0.9898		548	141968	548	133183
															2849.97	0.97962	0.85478	0.9898		547	139939	547	127742
															2848.55	0.98001	0.85975	0.98979		546	139655	546	125078
															2847.12	0.98043	0.8642	0.98989		545	137971	545	122494
															2845.69	0.98089	0.86817	0.9901		544	131576	544	119058
															2844.27	0.98128	0.87172	0.99031		543	130240	543	116437
															2842.84	0.98151	0.87487	0.9904		542	130577	542	117678
															2841.41	0.98159	0.87765	0.99036		541	134104	541	119468
															2839.98	0.98163	0.88011	0.99029		540	134499	540	121398
															2838.56	0.98175	0.88228	0.99026		539	134140	539	118295
															2837.13	0.98198	0.88421	0.99031		538	132153	538	115596
															2835.7	0.98225	0.88595	0.99038		537	135808	537	120527
															2834.28	0.98246	0.88754	0.99045		536	164878	536	149222
															2832.85	0.98258	0.88898	0.99052		535	267781	535	260721
															2831.42	0.98267	0.8903	0.99061		534	415981	534	461165
															2829.99	0.98279	0.89154	0.9907		533	412400	533	489107
															2828.57	0.98291	0.89274	0.99075		532	287282	532	295752
															2827.14	0.983	0.89386	0.99076		531	180579	531	168935
															2825.71	0.98307	0.89488	0.99074		530	130540	530	117260
															2824.29	0.98317	0.89578	0.99073		529	111898	529	103312
															2822.86	0.98329	0.89662	0.99073		528	109824	528	97463.8
															2821.43	0.9834	0.89748	0.99071		527	110190	527	97530.1
															2820	0.98347	0.89837	0.9907		526	107764	526	96162.6
															2818.58	0.98354	0.89931	0.99073		525	109274	525	95066
															2817.15	0.98362	0.90025	0.99081		524	107765	524	94340.8
															2815.72	0.98372	0.90115	0.99093		523	107054	523	92427.5
															2814.3	0.98383	0.90199	0.99101		522	109289	522	95615.4
															2812.87	0.9839	0.90274	0.99099		521	109563	521	93532.6
															2811.44	0.98393	0.90341	0.9909		520	109693	520	94316.6
															2810.01	0.98396	0.90405	0.99082		519	107951	519	93231.6
															2808.59	0.98405	0.90473	0.99081		518	107808	518	91065.4
															2807.16	0.98423	0.90552	0.99087		517	106094	517	90865.1
															2805.73	0.98443	0.90646	0.99096		516	105258	516	92700.7
															2804.31	0.98463	0.90762	0.99105		515	106023	515	91073.9
															2802.88	0.98479	0.90901	0.99111		514	105465	514	93807.9
															2801.45	0.98487	0.91061	0.99113		513	104167	513	92375.1
															2800.02	0.98483	0.91236	0.9911		512	106499	512	92947.4
															2798.6	0.98472	0.91418	0.99105		511	108440	511	92073.8
															2797.17	0.98465	0.91603	0.99102		510	107468	510	92598.4
															2795.74	0.98467	0.91785	0.991		509	107410	509	95231.5
															2794.32	0.98475	0.91959	0.99097		508	107804	508	92520.6
															2792.89	0.98485	0.92118	0.99093		507	107647	507	93963.1
															2791.46	0.98495	0.92262	0.9909		506	109468	506	93536.2
															2790.03	0.98504	0.92397	0.99091		505	111712	505	94451.3
															2788.61	0.98513	0.92526	0.99093		504	111676	504	95483.8
															2787.18	0.9852	0.9265	0.99093		503	114992	503	98265
															2785.75	0.98525	0.92768	0.99089		502	125678	502	106446
															2784.33	0.98526	0.92879	0.99085		501	142921	501	116643
															2782.9	0.98527	0.92983	0.99086		500	149234	500	123370
															2781.47	0.98533	0.9308	0.99091		499	138432	499	118083
															2780.04	0.98541	0.93168	0.99097		498	125473	498	110449
															2778.62	0.98546	0.93245	0.99099		497	115336	497	102272
															2777.19	0.98545	0.9331	0.99096		496	109002	496	94730.9
															2775.76	0.98538	0.93368	0.99088		495	98650.3	495	88949.4
															2774.34	0.9853	0.93425	0.99079		494	93468.6	494	81261.4
															2772.91	0.98525	0.93486	0.99074		493	92413.8	493	83243.8
															2771.48	0.98521	0.93551	0.99074		492	89225	492	81310.6
															2770.05	0.98522	0.93616	0.99075		491	90436.4	491	80653.1
															2768.63	0.98526	0.93677	0.99074		490	88373.5	490	79057.3
															2767.2	0.98535	0.9373	0.99073		489	87458.1	489	79271.4
															2765.77	0.98543	0.93777	0.99075		488	87939.7	488	78572.9
															2764.35	0.98546	0.9382	0.9908		487	90485.4	487	80198.2
															2762.92	0.98541	0.9386	0.9908		486	90576.3	486	80861.5
															2761.49	0.98531	0.93894	0.99076		485	91500	485	82494.6
															2760.06	0.98525	0.93921	0.99073		484	89404.3	484	79662.5
															2758.64	0.98528	0.93941	0.99074		483	87991.6	483	79902.7
															2757.21	0.98535	0.93956	0.99079		482	87402.2	482	81149.5
															2755.78	0.98538	0.93967	0.99084		481	89285.2	481	81333.7
															2754.36	0.98537	0.9397	0.99085		480	89047.6	480	80950.2
															2752.93	0.98534	0.93959	0.99083		479	92852.2	479	82396.5
															2751.5	0.98531	0.93934	0.99077		478	100216	478	90108.8
															2750.07	0.9853	0.93893	0.99073		477	105710	477	90827
															2748.65	0.98533	0.93833	0.99075		476	101125	476	88806
															2747.22	0.98543	0.93751	0.99082		475	96455.7	475	82466.3
															2745.79	0.98556	0.93647	0.9909		474	88627.6	474	78670.2
															2744.37	0.98565	0.93536	0.99094		473	85857.4	473	76613.4
															2742.94	0.98565	0.93446	0.99094		472	84171.5	472	75370.4
															2741.51	0.9856	0.93409	0.99093		471	81417.6	471	75710.9
															2740.08	0.98556	0.93442	0.99091		470	80432.8	470	74779
															2738.66	0.98557	0.9354	0.99089		469	82509.9	469	74608.1
															2737.23	0.98563	0.93681	0.99092		468	81614.3	468	74518.1
															2735.8	0.98573	0.93834	0.99099		467	81318.5	467	74139.3
															2734.38	0.98586	0.93979	0.99106		466	81290.8	466	74531.6
															2732.95	0.98598	0.94105	0.9911		465	82002.5	465	72739
															2731.52	0.98608	0.94209	0.99112		464	83045	464	76206
															2730.09	0.98614	0.94288	0.99116		463	81947.9	463	74811.5
															2728.67	0.98611	0.94346	0.9912		462	82237.7	462	73122.3
															2727.24	0.98602	0.94386	0.99118		461	81461.6	461	74984.3
															2725.81	0.98596	0.94418	0.99109		460	82829.7	460	73389.7
															2724.39	0.98599	0.94449	0.99103		459	79440.6	459	74292.9
															2722.96	0.9861	0.9448	0.99105		458	81315.2	458	73893.5
															2721.53	0.9862	0.9451	0.99111		457	81897.1	457	75070.3
															2720.1	0.98626	0.94542	0.99116		456	83108.1	456	74092.7
															2718.68	0.98627	0.94574	0.99115		455	81196.5	455	74594.3
															2717.25	0.98626	0.94603	0.99109		454	80328.6	454	72765.5
															2715.82	0.98624	0.94627	0.99099		453	80810.6	453	73069.1
															2714.4	0.9862	0.94646	0.99091		452	81181.4	452	75004.1
															2712.97	0.98614	0.9466	0.9909		451	81499	451	75391.9
															2711.54	0.98609	0.94669	0.99096		450	81317.5	450	72302.9
															2710.12	0.98608	0.94676	0.99104		449	81382.5	449	74553.5
															2708.69	0.98614	0.94685	0.99109		448	79554.9	448	74606.6
															2707.26	0.98623	0.94696	0.99111		447	81024	447	75392.6
															2705.83	0.98628	0.94704	0.9911		446	78764.2	446	75288.5
															2704.41	0.98628	0.94704	0.99105		445	81556.4	445	73217
															2702.98	0.98624	0.94695	0.99098		444	81788	444	74430.1
															2701.55	0.98623	0.94673	0.99091		443	80769.9	443	74671.3
															2700.13	0.98623	0.94639	0.99086		442	82578.2	442	73719
															2698.7	0.98624	0.94601	0.99083		441	81544.3	441	75312.5
															2697.27	0.98622	0.94576	0.99079		440	80346.5	440	74746.6
															2695.84	0.98619	0.94587	0.99075		439	81036.4	439	74771.8
															2694.42	0.98616	0.94644	0.99072		438	79405.6	438	74150
															2692.99	0.98615	0.94742	0.9907		437	80090.3	437	73283.1
															2691.56	0.98616	0.94863	0.9907		436	80133.5	436	74677
															2690.14	0.98619	0.94988	0.99072		435	82242.2	435	73712.6
															2688.71	0.98626	0.95101	0.99077		434	80870.5	434	74524.3
															2687.28	0.98635	0.95193	0.99081		433	79311.5	433	73567.1
															2685.85	0.98645	0.9526	0.99085		432	80780.4	432	72696.5
															2684.43	0.98655	0.95303	0.9909		431	79265.5	431	75677.5
															2683	0.98665	0.95327	0.99095		430	81263.3	430	73914
															2681.57	0.98672	0.95342	0.99101		429	81327.5	429	76451
															2680.15	0.98675	0.95357	0.99106		428	81342.7	428	77290.6
															2678.72	0.98675	0.9538	0.99111		427	81246	427	75540.3
															2677.29	0.98679	0.95413	0.99117		426	81354.5	426	74765.4
															2675.86	0.9869	0.95448	0.99124		425	82898.8	425	75710.6
															2674.44	0.98701	0.95477	0.99128		424	83159.7	424	75281.6
															2673.01	0.98709	0.955	0.99127		423	82664.1	423	75575.7
															2671.58	0.98712	0.95521	0.99127		422	82345.2	422	75843.9
															2670.16	0.98714	0.95545	0.9913		421	81255.2	421	75239.6
															2668.73	0.98713	0.95573	0.99133		420	82106.4	420	75018.3
															2667.3	0.98708	0.95602	0.99134		419	81072.3	419	75216.3
															2665.87	0.98703	0.95626	0.99132		418	80859.3	418	74728.7
															2664.45	0.987	0.95646	0.9913		417	80546.6	417	73877.3
															2663.02	0.987	0.95664	0.99132		416	83100.5	416	76133.4
															2661.59	0.98701	0.95684	0.99137		415	78018.6	415	74443.2
															2660.17	0.98705	0.95705	0.99142		414	78015	414	72942.3
															2658.74	0.98712	0.95728	0.99146		413	78757.7	413	72839.8
															2657.31	0.98721	0.95747	0.99148		412	77973.1	412	72596.8
															2655.88	0.98728	0.95766	0.99149		411	77159.1	411	74787.1
															2654.46	0.98733	0.95786	0.99151		410	79465.9	410	71892.3
															2653.03	0.98733	0.95808	0.99154		409	78184.1	409	73435.8
															2651.6	0.98733	0.95827	0.99159		408	77063.3	408	74986.1
															2650.18	0.98734	0.95843	0.99165		407	77573.9	407	73185.9
															2648.75	0.9874	0.95857	0.9917		406	75139.6	406	69310.7
															2647.32	0.98751	0.95872	0.99174		405	77586	405	71517.1
															2645.89	0.98762	0.95891	0.99178		404	78996.5	404	75056.9
															2644.47	0.9877	0.95914	0.9918		403	86642.7	403	78720.6
															2643.04	0.98773	0.9594	0.99179		402	110018	402	93546.6
															2641.61	0.98773	0.95965	0.99175		401	131257	401	104829
															2640.19	0.98774	0.95987	0.99172		400	120940	400	103894
															2638.76	0.98779	0.96005	0.99173		399	91467.4	399	86355.1
															2637.33	0.98787	0.96022	0.9918		398	77808.4	398	75475.9
															2635.9	0.98794	0.96039	0.9919		397	74214.7	397	73359.9
															2634.48	0.988	0.96057	0.99199		396	73595.6	396	73329.2
															2633.05	0.98813	0.96075	0.99209		395	73504.8	395	71657
															2631.62	0.98835	0.9609	0.99225		394	73503.4	394	70973.3
															2630.2	0.98858	0.96103	0.99242		393	72480.9	393	70476.4
															2628.77	0.98875	0.96115	0.99254		392	73777.9	392	70077.6
															2627.34	0.98884	0.96127	0.99259		391	74883.2	391	71599.6
															2625.91	0.9889	0.9614	0.99264		390	74643.2	390	71870.4
															2624.49	0.98898	0.96155	0.9927		389	72404.3	389	72472.3
															2623.06	0.98906	0.96176	0.99274		388	73559.8	388	71396.2
															2621.63	0.98909	0.96201	0.99274		387	73625	387	71735.8
															2620.21	0.98905	0.96229	0.99268		386	71817.3	386	72496.6
															2618.78	0.98901	0.96254	0.9926		385	74813.6	385	74832.7
															2617.35	0.989	0.96271	0.99254		384	75452.6	384	71346.8
															2615.92	0.98901	0.96279	0.99253		383	74958.3	383	73980.6
															2614.5	0.98902	0.96282	0.99256		382	75722.5	382	72258.1
															2613.07	0.98906	0.96288	0.99266		381	74557.8	381	72011
															2611.64	0.98911	0.96299	0.99279		380	76488.4	380	71224.4
															2610.22	0.98909	0.96314	0.99286		379	75378.8	379	73440
															2608.79	0.98901	0.96329	0.99278		378	74345.6	378	72713.5
															2607.36	0.98892	0.96342	0.99255		377	73274.7	377	72364.2
															2605.93	0.98889	0.96356	0.99232		376	76256.4	376	74000.3
															2604.51	0.98892	0.96371	0.99222		375	76908.8	375	73258.7
															2603.08	0.989	0.96381	0.99229		374	76865.5	374	71886.5
															2601.65	0.98912	0.9638	0.99246		373	77066.1	373	73015.7
															2600.23	0.98927	0.9637	0.99262		372	77323	372	73867.3
															2598.8	0.98941	0.96365	0.99271		371	74520.5	371	72865.6
															2597.37	0.9895	0.96375	0.99273		370	75057.3	370	73886.8
															2595.94	0.9895	0.964	0.99271		369	77089	369	73702.9
															2594.52	0.98945	0.96433	0.99267		368	76429.6	368	75429.9
															2593.09	0.98941	0.96459	0.99264		367	77775.5	367	74054.1
															2591.66	0.98945	0.96474	0.99268		366	77530.2	366	75845.9
															2590.24	0.98957	0.96476	0.99281		365	76290.4	365	74146.6
															2588.81	0.98975	0.96475	0.99299		364	76882.3	364	76360.7
															2587.38	0.98992	0.96479	0.99312		363	78762.3	363	75115.6
															2585.95	0.99001	0.96493	0.99315		362	78531.6	362	75432.9
															2584.53	0.99002	0.96515	0.99313		361	77090.9	361	75461
															2583.1	0.99002	0.96541	0.99314		360	76125.7	360	76058.3
															2581.67	0.99004	0.96566	0.99317		359	76428.7	359	75663
															2580.25	0.99007	0.96586	0.99315		358	79772.1	358	76181.3
															2578.82	0.99007	0.96596	0.99305		357	79578.3	357	76936
															2577.39	0.99008	0.96595	0.99297		356	81360.8	356	75942.3
															2575.97	0.99013	0.9659	0.99295		355	80624.1	355	74901.6
															2574.54	0.9902	0.96591	0.99299		354	79676.8	354	75349.3
															2573.11	0.99023	0.96606	0.99307		353	79263.8	353	77923.9
															2571.68	0.99028	0.96638	0.99319		352	79202.7	352	77328.1
															2570.26	0.99041	0.96681	0.99331		351	77721.5	351	77085.6
															2568.83	0.99061	0.96722	0.99339		350	82013.2	350	77220.4
															2567.4	0.99078	0.96753	0.99339		349	78796.7	349	75984.2
															2565.98	0.99083	0.96772	0.99339		348	81060.3	348	77821.1
															2564.55	0.99079	0.96785	0.99341		347	80360.9	347	77387.1
															2563.12	0.99074	0.96797	0.99344		346	80436.6	346	77798.6
															2561.69	0.99072	0.9681	0.99344		345	81360.5	345	77517
															2560.27	0.99074	0.96827	0.99344		344	82463.2	344	77506.5
															2558.84	0.99077	0.96845	0.99347		343	81325.7	343	77627.4
															2557.41	0.99079	0.96861	0.99357		342	81182.4	342	77999.7
															2555.99	0.99079	0.96868	0.99373		341	81598.3	341	79245.3
															2554.56	0.99079	0.96867	0.99385		340	81355.2	340	78896.7
															2553.13	0.99083	0.96862	0.99389		339	82995.5	339	77045.7
															2551.7	0.99095	0.96859	0.99387		338	82004.9	338	79481.7
															2550.28	0.99116	0.9686	0.99389		337	83260.1	337	78906.5
															2548.85	0.99139	0.96862	0.99396		336	82083.4	336	81032.9
															2547.42	0.99153	0.96861	0.99404		335	80728.3	335	79332.9
															2546	0.99152	0.96856	0.99404		334	80695.1	334	78627.5
															2544.57	0.99137	0.9685	0.99399		333	83920.6	333	80201.2
															2543.14	0.99118	0.96846	0.99391		332	81606.4	332	78405.2
															2541.71	0.99107	0.96843	0.99387		331	82436.6	331	80407.7
															2540.29	0.99107	0.96838	0.99387		330	83062.8	330	79887.4
															2538.86	0.99118	0.9683	0.9939		329	83290.9	329	80474.6
															2537.43	0.99132	0.96823	0.99397		328	83647.8	328	79952.5
															2536.01	0.99143	0.96819	0.99407		327	81622.9	327	79736
															2534.58	0.99149	0.9682	0.9942		326	83579.9	326	80751.6
															2533.15	0.99152	0.96823	0.9943		325	83558.3	325	80223.4
															2531.72	0.99155	0.96827	0.99435		324	84548.6	324	81664.2
															2530.3	0.99154	0.96834	0.99431		323	82955.5	323	80632.2
															2528.87	0.99149	0.96843	0.9942		322	85144.9	322	78109.5
															2527.44	0.99146	0.96854	0.99413		321	83657.2	321	79129.2
															2526.02	0.99152	0.96863	0.99413		320	86111	320	80487.5
															2524.59	0.99163	0.96869	0.99417		319	83841	319	81212.6
															2523.16	0.99174	0.96871	0.99417		318	84557	318	84825.1
															2521.73	0.99181	0.96875	0.99412		317	88051.8	317	83183.3
															2520.31	0.99188	0.96886	0.99411		316	88857.6	316	83112.2
															2518.88	0.99193	0.96906	0.99418		315	87401.3	315	83913.7
															2517.45	0.99199	0.9693	0.99427		314	87156.2	314	84113.6
															2516.03	0.99203	0.96948	0.99434		313	88521.5	313	85321.8
															2514.6	0.99203	0.96957	0.99439		312	88280.4	312	87003.1
															2513.17	0.99195	0.96959	0.99446		311	90198.3	311	84705.1
															2511.74	0.99176	0.96962	0.99453		310	89249.8	310	86009.1
															2510.32	0.99156	0.96968	0.99454		309	86716.1	309	85768.4
															2508.89	0.9915	0.96975	0.9945		308	87198.7	308	84464.1
															2507.46	0.99157	0.96983	0.99443		307	85901.6	307	83767
															2506.04	0.99168	0.96993	0.99434		306	82675.4	306	81538.9
															2504.61	0.99175	0.97004	0.99424		305	80825.5	305	77994.7
															2503.18	0.9918	0.97014	0.9942		304	76719.5	304	74822.5
															2501.75	0.99187	0.97024	0.99423		303	72515.8	303	69594.5
															2500.33	0.99197	0.97035	0.99432		302	68903.5	302	68038.2
															2498.9	0.99208	0.9705	0.99439		301	66024	301	62096.1
															2497.47	0.99213	0.97065	0.99441		300	62804.5	300	59754.4
															2496.05	0.99202	0.9708	0.99435		299	60456.6	299	55381.2
															2494.62	0.99177	0.97096	0.99424		298	57011.9	298	51363.4
															2493.19	0.9915	0.97114	0.99409		297	54657.1	297	48961.8
															2491.76	0.99139	0.97135	0.99397		296	54854.1	296	47638.7
															2490.34	0.99145	0.97153	0.99393		295	55219.7	295	48643.1
															2488.91	0.99158	0.97169	0.99397		294	59800.4	294	50377
															2487.48	0.99167	0.97191	0.99402		293	65031.9	293	53909.9
															2486.06	0.99167	0.97221	0.99407		292	66086.2	292	53531.4
															2484.63	0.99165	0.97254	0.99411		291	65539.2	291	55218
															2483.2	0.99162	0.97282	0.99412		290	71595.1	290	61419.5
															2481.77	0.99163	0.97303	0.99414		289	97049.8	289	94735.7
															2480.35	0.99166	0.97314	0.99418		288	177400	288	200120
															2478.92	0.99165	0.97318	0.99422		287	304943	287	338222
															2477.49	0.99158	0.97315	0.99423		286	348861	286	338988
															2476.07	0.9915	0.97308	0.9942		285	272436	285	247261
															2474.64	0.99152	0.97302	0.99417		284	132019	284	126333
															2473.21	0.99166	0.97301	0.99417		283	46276.8	283	44666.5
															2471.78	0.99186	0.97307	0.99419		282	28265.1	282	25177.8
															2470.36	0.99202	0.9732	0.99422		281	23959.1	281	20480
															2468.93	0.99209	0.97335	0.99427		280	22019.6	280	18754.7
															2467.5	0.99209	0.97346	0.99432		279	21145	279	17934.7
															2466.08	0.99206	0.9735	0.99437		278	20899.5	278	17767.4
															2464.65	0.99205	0.97351	0.99444		277	19613.5	277	17369.6
															2463.22	0.99209	0.97354	0.99451		276	19802.9	276	17334.7
															2461.79	0.9921	0.97363	0.99449		275	18780.4	275	16263.8
															2460.37	0.99203	0.97377	0.99435		274	20368	274	16157.6
															2458.94	0.99188	0.97395	0.9942		273	20264.2	273	17018.5
															2457.51	0.99175	0.97416	0.99412		272	19936.3	272	16981.5
															2456.09	0.99169	0.97439	0.99415		271	20039.5	271	16148.3
															2454.66	0.99169	0.97458	0.99422		270	20765.8	270	17242
															2453.23	0.99171	0.97469	0.99427		269	19490.2	269	16423.8
															2451.81	0.99174	0.97472	0.99428		268	19025.2	268	15875.3
															2450.38	0.99184	0.97474	0.9943		267	20437.6	267	16396.1
															2448.95	0.99201	0.97478	0.99438		266	20418.4	266	15559.7
															2447.52	0.99217	0.97486	0.9945		265	19357.3	265	15366.6
															2446.1	0.99224	0.97497	0.9946		264	18771.9	264	15614.3
															2444.67	0.99229	0.97505	0.99466		263	19239.7	263	15136.7
															2443.24	0.99241	0.97506	0.99472		262	19676.8	262	16058.6
															2441.82	0.99256	0.97506	0.99482		261	19310.8	261	17120.6
															2440.39	0.99265	0.97515	0.99492		260	19864.1	260	16472.6
															2438.96	0.99264	0.9754	0.99498		259	20360.1	259	15967.5
															2437.53	0.99258	0.9757	0.99497		258	18895.6	258	15648.2
															2436.11	0.99256	0.97592	0.99501		257	18880.7	257	16445.1
															2434.68	0.99264	0.97599	0.99516		256	18467.1	256	15940.1
															2433.25	0.99277	0.97598	0.99537		255	19411.4	255	16395.4
															2431.83	0.99286	0.97601	0.99547		254	19896.9	254	15614.7
															2430.4	0.99282	0.97614	0.99536		253	20718.6	253	15493.3
															2428.97	0.9927	0.97635	0.99516		252	19674.4	252	16289.2
															2427.54	0.99266	0.97654	0.99502		251	19440.5	251	14586.8
															2426.12	0.99276	0.97667	0.99498		250	20180.1	250	16093.5
															2424.69	0.99289	0.97674	0.99502		249	20200.2	249	14740.4
															2423.26	0.99295	0.97679	0.99506		248	18680.8	248	15546.7
															2421.84	0.99298	0.97682	0.99504		247	19315.5	247	15148.6
															2420.41	0.99301	0.97683	0.99499		246	19413.9	246	15775.1
															2418.98	0.99303	0.97682	0.99497		245	19321.7	245	15244.8
															2417.55	0.99304	0.97681	0.99504		244	18566.6	244	15489.1
															2416.13	0.99305	0.97679	0.99521		243	19407.8	243	15610.2
															2414.7	0.99308	0.9768	0.99542		242	19823.4	242	16185.1
															2413.27	0.99311	0.97687	0.99555		241	18716.6	241	16085.2
															2411.85	0.99312	0.977	0.99557		240	19925.1	240	15981.8
															2410.42	0.99318	0.97719	0.99553		239	20298.1	239	16637.7
															2408.99	0.9933	0.97737	0.9955		238	19330.3	238	16064.4
															2407.56	0.99341	0.97748	0.99546		237	19082.3	237	16762.6
															2406.14	0.99344	0.97749	0.99539		236	19599.6	236	16047.5
															2404.71	0.99338	0.97747	0.99533		235	19609.6	235	16139.4
															2403.28	0.99329	0.97749	0.99532		234	19572	234	16420.2
															2401.86	0.99324	0.9776	0.99535		233	19202.4	233	16720.8
															2400.43	0.9933	0.97773	0.99543		232	20709.3	232	16169
															2399	0.99416	0.97784	0.9959		231	19735.3	231	15768.6
															2397.57	0.99462	0.97794	0.9962		230	20062.7	230	16589.5
															2396.15	0.99451	0.97803	0.9962		229	19652.4	229	16557.3
															2394.72	0.99416	0.97811	0.99608		228	20806.5	228	16947.5
															2393.29	0.99377	0.97819	0.99587		227	20680	227	15752.5
															2391.87	0.99336	0.97824	0.9956		226	19301.4	226	15655.2
															2390.44	0.99291	0.97825	0.99524		225	20164	225	15700.5
															2389.01	0.99244	0.97822	0.99484		224	19587.5	224	16150.4
															2387.58	0.99203	0.97817	0.99442		223	19233.4	223	15946.4
															2386.16	0.99173	0.97812	0.99399		222	18899.7	222	16032.2
															2384.73	0.99152	0.97814	0.99364		221	19008.3	221	16385.6
															2383.3	0.99133	0.97826	0.99342		220	20343.5	220	15461.4
															2381.88	0.99111	0.9785	0.99331		219	19747.9	219	16354.7
															2380.45	0.99083	0.97883	0.99322		218	19495	218	16641.3
															2379.02	0.99052	0.97921	0.99308		217	19479.2	217	16329.1
															2377.59	0.99041	0.97961	0.99268		216	21472.1	216	15637.4
															2376.17	0.99027	0.97997	0.99243		215	19619.2	215	15662.3
															2374.74	0.99006	0.98026	0.99246		214	19592.7	214	15374.1
															2373.31	0.99007	0.98043	0.9924		213	19364.7	213	15706.8
															2371.89	0.99036	0.98048	0.99216		212	19696.7	212	16608.5
															2370.46	0.99076	0.98045	0.99196		211	20444	211	16674.9
															2369.03	0.99075	0.98033	0.99249		210	19621.7	210	16122.2
															2367.6	0.99124	0.98012	0.99287		209	19458.9	209	15730.1
															2366.18	0.99253	0.9798	0.99253		208	19501.6	208	15897.3
															2364.75	0.99289	0.97939	0.99297		207	18745.7	207	16182.1
															2363.32	0.99238	0.97897	0.99399		206	20365.4	206	16448.1
															2361.9	0.99263	0.97859	0.99394		205	19809.9	205	16631.3
															2360.47	0.99314	0.97839	0.99334		204	19685.7	204	15802.9
															2359.04	0.99244	0.97846	0.99359		203	20251.9	203	16568.9
															2357.61	0.99101	0.97873	0.99402		202	20297.5	202	16760.4
															2356.19	0.98937	0.97902	0.99407		201	21298.1	201	16691
															2354.76	0.98783	0.97914	0.99393		200	21518.7	200	17547.6
															2353.33	0.9868	0.97901	0.99352		199	21454.4	199	18238.1
															2351.91	0.98716	0.97867	0.99191		198	19722	198	16043.1
															2350.48	0.98989	0.97838	0.98817		197	18929	197	16149.9
															2349.05	0.9915	0.97851	0.98594		196	19798.4	196	15905.6
															2347.62	0.98872	0.9792	0.98888		195	18752.3	195	16384.2
															2346.2	0.98539	0.98013	0.99319		194	20565.6	194	16372.6
															2344.77	0.9857	0.9808	0.99404		193	19383.9	193	16610.7
															2343.34	0.98766	0.98097	0.99282		192	19076.9	192	15965.8
															2341.92	0.98854	0.98072	0.99211		191	20136	191	15877.3
															2340.49	0.98901	0.98028	0.99132		190	20330.7	190	16397.4
															2339.06	0.98939	0.97988	0.99056		189	19447	189	17263.8
															2337.63	0.98963	0.9797	0.99018		188	19931.9	188	16089.1
															2336.21	0.98934	0.97978	0.99056		187	18966.8	187	15884.7
															2334.78	0.98914	0.98004	0.99101		186	18993.8	186	15838.2
															2333.35	0.98924	0.98038	0.99131		185	19687.4	185	17359.4
															2331.93	0.98885	0.98067	0.99196		184	19457.8	184	15771.3
															2330.5	0.9886	0.98083	0.99207		183	19983.9	183	16384.7
															2329.07	0.98835	0.98085	0.99194		182	19671.8	182	16060.5
															2327.64	0.98823	0.9808	0.99189		181	19036	181	15912.4
															2326.22	0.98889	0.98078	0.99153		180	20222	180	15738
															2324.79	0.98948	0.98091	0.99183		179	18907.6	179	16728.6
															2323.36	0.99011	0.98123	0.99241		178	20176.8	178	16054.8
															2321.94	0.99072	0.98164	0.99298		177	19539.6	177	17522.8
															2320.51	0.99079	0.98199	0.99376		176	18774	176	16329.9
															2319.08	0.99117	0.98218	0.99388		175	18987	175	15995.1
															2317.66	0.99176	0.98222	0.99362		174	20266	174	16807.6
															2316.23	0.99196	0.9822	0.99368		173	20059.8	173	16351.2
															2314.8	0.9919	0.98222	0.99404		172	19472.9	172	16440.6
															2313.37	0.99195	0.98232	0.99447		171	20133.9	171	16583.6
															2311.95	0.9922	0.98248	0.99479		170	19478.4	170	16082.3
															2310.52	0.99246	0.98268	0.99501		169	20069.9	169	16054.5
															2309.09	0.99266	0.98291	0.99505		168	20598.5	168	16329.2
															2307.67	0.99272	0.98316	0.99506		167	20144.7	167	16498.8
															2306.24	0.99273	0.98342	0.99504		166	20527.3	166	17079.8
															2304.81	0.99285	0.98367	0.99496		165	19468.6	165	17302.1
															2303.38	0.99299	0.98392	0.99505		164	20520.3	164	16415.3
															2301.96	0.9931	0.98414	0.99538		163	20569.4	163	16622.9
															2300.53	0.99332	0.98431	0.99575		162	19617.4	162	16176.9
															2299.1	0.99364	0.98444	0.99613		161	19236.8	161	16555.9
															2297.68	0.99399	0.98453	0.99655		160	18751.3	160	17525.7
															2296.25	0.9943	0.98459	0.99695		159	19399.9	159	16967.2
															2294.82	0.99454	0.98462	0.99724		158	19745.1	158	16198.5
															2293.39	0.99476	0.98463	0.99733		157	19753	157	15947.1
															2291.97	0.99495	0.98461	0.99735		156	19713.9	156	16348.7
															2290.54	0.99507	0.98459	0.99746		155	19658.2	155	16580.8
															2289.11	0.99516	0.98457	0.99761		154	19948.3	154	16183.2
															2287.69	0.99529	0.98456	0.99774		153	19669.8	153	16362.3
															2286.26	0.99547	0.98459	0.99784		152	18294.2	152	16426.4
															2284.83	0.99571	0.98466	0.99787		151	19241.7	151	16113.8
															2283.4	0.99593	0.98478	0.99786		150	18284.2	150	15789.6
															2281.98	0.99606	0.98492	0.99777		149	19125.7	149	16213.4
															2280.55	0.99613	0.98508	0.99759		148	18288.2	148	15658
															2279.12	0.99617	0.98524	0.99736		147	18876.7	147	16267.2
															2277.7	0.99622	0.9854	0.99718		146	19219.3	146	15567.5
															2276.27	0.99627	0.98554	0.99713		145	19511.4	145	16135.9
															2274.84	0.99637	0.98567	0.99723		144	20207.7	144	17248
															2273.41	0.99652	0.98577	0.99746		143	23094.8	143	19908.3
															2271.99	0.9967	0.98586	0.99774		142	26871.5	142	22171.3
															2270.56	0.99688	0.98594	0.99788		141	30226.5	141	24758.7
															2269.13	0.99698	0.98603	0.99781		140	27769.8	140	24643.6
															2267.71	0.99692	0.98613	0.99766		139	22262.4	139	19740.6
															2266.28	0.99671	0.98626	0.99759		138	19455.4	138	17454.9
															2264.85	0.99639	0.98641	0.99765		137	18131.8	137	16142
															2263.42	0.99609	0.98658	0.99777		136	18681.5	136	15568.5
															2262	0.99589	0.98677	0.99783		135	16509.3	135	15121.8
															2260.57	0.99587	0.98697	0.99783		134	17022.1	134	15321.7
															2259.14	0.99607	0.9872	0.9978		133	17275.5	133	15057
															2257.72	0.99642	0.98743	0.99781		132	17558.6	132	14653.3
															2256.29	0.99674	0.98763	0.99787		131	17644.3	131	13850.3
															2254.86	0.99693	0.98778	0.9979		130	17102.2	130	14162.4
															2253.43	0.99695	0.98787	0.99782		129	16634	129	14479.2
															2252.01	0.99679	0.98786	0.99763		128	15816.4	128	14214.7
															2250.58	0.99665	0.9878	0.99745		127	16564.8	127	14482.2
															2249.15	0.99676	0.98776	0.99739		126	17144.9	126	14003.7
															2247.73	0.99685	0.98787	0.99737		125	17181.9	125	14226.9
															2246.3	0.99715	0.98819	0.99754		124	17332.3	124	15393.4
															2244.87	0.99751	0.98865	0.9978		123	17457.2	123	14768.1
															2243.44	0.99768	0.98908	0.99797		122	16361.3	122	15481.1
															2242.02	0.99761	0.98939	0.99801		121	17184.4	121	14839.1
															2240.59	0.99748	0.98962	0.99802		120	18070.5	120	15058.6
															2239.16	0.99747	0.98989	0.99806		119	16764.7	119	14244.1
															2237.74	0.9976	0.99025	0.99809		118	16195.2	118	15122.3
															2236.31	0.99779	0.99069	0.9981		117	17181.5	117	16130
															2234.88	0.99794	0.99112	0.9982		116	16970	116	15134.5
															2233.45	0.99801	0.9915	0.99843		115	17429	115	15292.5
															2232.03	0.99799	0.99184	0.99866		114	17772.8	114	15300.8
															2230.6	0.99782	0.9922	0.99876		113	16384.7	113	15285.4
															2229.17	0.99751	0.99262	0.99874		112	18138	112	15322.1
															2227.75	0.99723	0.99312	0.99869		111	16950.7	111	14916.9
															2226.32	0.99717	0.99359	0.99863		110	16607.3	110	14536.2
															2224.89	0.9974	0.99399	0.99855		109	16608.4	109	13672.6
															2223.46	0.99782	0.99439	0.9985		108	16326.9	108	13590
															2222.04	0.99828	0.99484	0.99864		107	15594.6	107	13531.3
															2220.61	0.99866	0.9952	0.99892		106	15099	106	12688.8
															2219.18	0.99884	0.99531	0.99906		105	15701.9	105	13515.8
															2217.76	0.9988	0.99524	0.99894		104	14177.9	104	12697.4
															2216.33	0.99865	0.99522	0.99875		103	14070.3	103	13521.4
															2214.9	0.99844	0.99534	0.99861		102	14608.9	102	12350.4
															2213.47	0.99821	0.99544	0.9984		101	13795.4	101	12291.6
															2212.05	0.99801	0.99543	0.99813		100	14341.3	100	12491.1
															2210.62	0.99794	0.99535	0.998		99	13773	99	12489.4
															2209.19	0.99803	0.99531	0.99807		98	14312.3	98	12253.6
															2207.77	0.99819	0.99535	0.99817		97	15281.3	97	12742.8
															2206.34	0.99832	0.9955	0.9982		96	15958.5	96	13842.9
															2204.91	0.99847	0.9957	0.99829		95	19076.1	95	15109.5
															2203.48	0.99872	0.99583	0.99859		94	23444.6	94	18104.9
															2202.06	0.99903	0.99578	0.99908		93	29144.1	93	23083.9
															2200.63	0.99925	0.99566	0.9995		92	31498.7	92	25046.7
															2199.2	0.99929	0.9956	0.99958		91	35599.4	91	28318.8
															2197.78	0.99919	0.99569	0.99932		90	37218.9	90	31532.6
															2196.35	0.99903	0.99593	0.99893		89	32584.7	89	27765.7
															2194.92	0.99889	0.99627	0.99865		88	23739.4	88	21173.1
															2193.49	0.9988	0.99663	0.99859		87	14893.8	87	15688.4
															2192.07	0.99881	0.99693	0.99869		86	13396.4	86	13422.6
															2190.64	0.99892	0.99716	0.99874		85	11780.6	85	10603.4
															2189.21	0.99908	0.99742	0.99864		84	11037.2	84	9823.81
															2187.79	0.99926	0.99775	0.99854		83	10226.2	83	8768.14
															2186.36	0.9995	0.99807	0.99865		82	10538.5	82	9577.77
															2184.93	0.99977	0.99823	0.99898		81	10231.2	81	9578.94
															2183.51	0.99993	0.99817	0.99936		80	9618.08	80	8948.59
															2182.08	0.99985	0.99797	0.99957		79	9198.38	79	9415.32
															2180.65	0.9995	0.99774	0.99938		78	9881.1	78	9134.89
															2179.22	0.99899	0.99763	0.99875		77	9458.21	77	9471.3
															2177.8	0.99858	0.99768	0.99799		76	9410.62	76	8788.95
															2176.37	0.9985	0.99779	0.99758		75	9761.07	75	8942.53
															2174.94	0.99876	0.99779	0.99767		74	10072.1	74	9421.29
															2173.52	0.99916	0.99758	0.99798		73	8907.1	73	9798.76
															2172.09	0.99939	0.99716	0.99817		72	9353.89	72	8656.16
															2170.66	0.99941	0.99672	0.99818		71	9574.96	71	8684.55
															2169.23	0.99943	0.99651	0.99819		70	9638	70	9370.93
															2167.81	0.99964	0.99668	0.99847		69	9088.55	69	8978.82
															2166.38	0.99991	0.99714	0.99907		68	9413.24	68	9127.73
															2164.95	1	0.9977	0.99967		67	9958.87	67	9183.18
															2163.53	0.99987	0.99826	0.99979		66	10123.6	66	9194.49
															2162.1	0.99966	0.99887	0.99915		65	9481.71	65	9110.82
															2160.67	0.99955	0.99953	0.99797		64	9017.5	64	9143.05
															2159.24	0.99956	1	0.99696		63	9057.24	63	9368.79
															2157.82	0.9996	0.99997	0.99678		62	9228.89	62	9321.94
															2156.39	0.99955	0.99928	0.99724		61	9125.01	61	9015.46
															2154.96	0.9993	0.99819	0.99757		60	9236.14	60	9400.35
															2153.54	0.99883	0.99707	0.99742		59	9100.56	59	8893.31
															2152.11	0.9983	0.99613	0.99704		58	10057.8	58	9054.52
															2150.68	0.99788	0.99548	0.99682		57	9739.23	57	8768.33
															2149.25	0.99763	0.99513	0.9968		56	9218.67	56	9701.94
															2147.83	0.99749	0.99495	0.99674		55	9308.8	55	9598.36
															2146.4	0.99737	0.99482	0.99655		54	10055.1	54	9481.84
															2144.97	0.99722	0.9947	0.99632		53	10246.3	53	10020.5
															2143.55	0.99698	0.99465	0.99624		52	9820.64	52	10130.9
															2142.12	0.99674	0.99461	0.99639		51	9893.81	51	10837.1
															2140.69	0.99666	0.9945	0.99674		50	9951.26	50	9655.29
															2139.26	0.99681	0.99423	0.99712		49	9795.35	49	9813.5
															2137.84	0.99699	0.99382	0.9973		48	9841.33	48	10895.1
															2136.41	0.99698	0.99331	0.9972		47	9956.64	47	10602.8
															2134.98	0.99675	0.99279	0.99701		46	9443.24	46	9462.6
															2133.56	0.99649	0.99232	0.99693		45	9050.13	45	9287.89
															2132.13	0.99636	0.99199	0.99697		44	9337.12	44	8934.56
															2130.7	0.99635	0.99176	0.99704		43	9422.56	43	9118.06
															2129.27	0.99639	0.99156	0.99706		42	9226.37	42	8660.38
															2127.85	0.9964	0.99138	0.99704		41	9684.09	41	8666.55
															2126.42	0.99635	0.99125	0.99701		40	8853.93	40	9614.02
															2124.99	0.99625	0.99121	0.99703		39	8789.95	39	8578.94
															2123.57	0.99622	0.99124	0.99707		38	9173.86	38	8696.74
															2122.14	0.99631	0.99124	0.99714		37	9081.6	37	9200.59
															2120.71	0.99645	0.99114	0.99727		36	9784.86	36	8045.32
															2119.28	0.99651	0.99087	0.99748		35	10074.1	35	8640.14
															2117.86	0.99643	0.99049	0.99766		34	10369.6	34	9082.39
															2116.43	0.99624	0.99009	0.99767		33	9559.53	33	9325.14
															2115	0.99603	0.98982	0.99754		32	10248.9	32	8995.11
															2113.58	0.99592	0.98973	0.99743		31	9527.33	31	9776.95
															2112.15	0.99591	0.98975	0.99744		30	10775.9	30	10975.8
															2110.72	0.99592	0.98983	0.99743		29	12166.6	29	13300.9
															2109.29	0.99594	0.98999	0.99732		28	14657	28	15510.9
															2107.87	0.99604	0.99023	0.99725		27	15490.9	27	16807
															2106.44	0.99618	0.99046	0.9974		26	14405.6	26	16029.8
															2105.01	0.99631	0.99053	0.99772		25	12383.2	25	11994.1
															2103.59	0.99636	0.99041	0.99799		24	9973.03	24	8659.58
															2102.16	0.99636	0.99024	0.99799		23	8148.59	23	8300.56
															2100.73	0.99631	0.99017	0.99773		22	8434.31	22	7618.68
															2099.3	0.99628	0.99022	0.99744		21	8738.16	21	8557.16
															2097.88	0.99614	0.99031	0.99721		20	8301.65	20	9508.71
															2096.45	0.996	0.99037	0.99709		19	9171.26	19	8935.2
															2095.02	0.99596	0.99035	0.99705		18	8557.59	18	9553.24
															2093.6	0.99605	0.99024	0.99715		17	8224.41	17	8855.41
															2092.17	0.99619	0.99009	0.99742		16	7971.21	16	8082.65
															2090.74	0.99623	0.98998	0.99764		15	8225.16	15	8481.6
															2089.31	0.99607	0.98995	0.99756		14	9660.11	14	8160.37
															2087.89	0.99578	0.99004	0.99717		13	13424.8	13	10353.1
															2086.46	0.99555	0.99024	0.99676		12	20394.5	12	17027.2
															2085.03	0.99548	0.99051	0.99656		11	22368.7	11	19036.9
															2083.61	0.99558	0.99082	0.99655		10	12888	10	13032.5
															2082.18	0.99575	0.99115	0.9966		9	8795.42	9	7804.41
															2080.75	0.99593	0.99147	0.99666		8	5948.06	8	6183.48
															2079.32	0.99616	0.99175	0.99677		7	5821.2	7	5012.31
															2077.9	0.99641	0.99198	0.99699		6	5065.16	6	4535.81
															2076.47	0.99662	0.99215	0.99724		5	3534.02	5	3272.55
															2075.04	0.99671	0.99228	0.99741		4	2341.5	4	2074.73
															2073.62	0.99672	0.9924	0.99752		3	1133.66	3	1113.18
															2072.19	0.99668	0.99254	0.99769		2	452.844	2	440.051
															2070.76	0.9966	0.99272	0.99787		1	122.122	1	103.165
															2069.33	0.99643	0.99293	0.99778		0	154.759	0	150.159
															2067.91	0.99624	0.99313	0.99732		-1	78.5762	-1	115.643
															2066.48	0.99617	0.99327	0.99679		-2	67.8655	-2	124.642
															2065.05	0.99631	0.99333	0.99655		-3	42.03	-3	118.145
															2063.63	0.99647	0.99334	0.99662		-4	20.1413	-4	51.4569
															2062.2	0.99642	0.99336	0.99671		-5	10.5147	-5	47.0777
															2060.77	0.99617	0.99344	0.99668		-6	120.92	-6	98.0916
															2059.34	0.99595	0.99358	0.99657		-7	5.25993	-7	28.235
															2057.92	0.99602	0.99376	0.99645		-8	62.2431	-8	65.61
															2056.49	0.99632	0.99395	0.99638		-9	21.9237	-9	64.5829
															2055.06	0.99662	0.99412	0.99644
															2053.64	0.99669	0.99428	0.99662
															2052.21	0.99659	0.99448	0.99684
															2050.78	0.9966	0.99477	0.99705
															2049.36	0.99696	0.99515	0.99729
															2047.93	0.99753	0.99561	0.99762
															2046.5	0.99787	0.99605	0.99794
															2045.07	0.99779	0.99639	0.99811
															2043.65	0.99746	0.99659	0.99805
															2042.22	0.99715	0.99666	0.99787
															2040.79	0.99694	0.99666	0.99762
															2039.37	0.99679	0.99667	0.99729
															2037.94	0.99673	0.99676	0.99692
															2036.51	0.99683	0.99692	0.99672
															2035.08	0.99712	0.99711	0.99687
															2033.66	0.99754	0.99729	0.99734
															2032.23	0.99803	0.99744	0.9979
															2030.8	0.9985	0.99757	0.9983
															2029.38	0.99872	0.99773	0.99838
															2027.95	0.99858	0.99792	0.99812
															2026.52	0.99822	0.99814	0.99774
															2025.09	0.99795	0.99837	0.99752
															2023.67	0.99789	0.99859	0.99755
															2022.24	0.99799	0.99877	0.99767
															2020.81	0.99821	0.99885	0.99779
															2019.39	0.99858	0.99882	0.99796
															2017.96	0.99904	0.9987	0.99817
															2016.53	0.99937	0.99858	0.99827
															2015.1	0.99942	0.9985	0.99817
															2013.68	0.99934	0.99846	0.99804
															2012.25	0.9994	0.99842	0.99811
															2010.82	0.99965	0.99831	0.99834
															2009.4	0.99989	0.99814	0.99853
															2007.97	0.99992	0.99793	0.99857
															2006.54	0.99973	0.99772	0.9985
															2005.11	0.99941	0.99748	0.9983
															2003.69	0.99902	0.99719	0.99806
															2002.26	0.99863	0.99683	0.99792
															2000.83	0.99828	0.9964	0.99786
															1999.41	0.99803	0.99593	0.99773
															1997.98	0.99794	0.99543	0.99756
															1996.55	0.99809	0.99495	0.99755
															1995.12	0.99848	0.99454	0.99785
															1993.7	0.99902	0.99422	0.99839
															1992.27	0.99955	0.994	0.99899
															1990.84	0.99988	0.99387	0.99949
															1989.42	1	0.99383	0.99986
															1987.99	1.00002	0.99389	1
															1986.56	0.99988	0.99402	0.99983
															1985.13	0.99951	0.9942	0.99933
															1983.71	0.99904	0.99437	0.99877
															1982.28	0.99875	0.9945	0.99851
															1980.85	0.99881	0.99458	0.99867
															1979.43	0.99918	0.9946	0.99909
															1978	0.99969	0.99457	0.99944
															1976.57	1.00008	0.9945	0.99947
															1975.14	1.0002	0.99441	0.99913
															1973.72	1.00009	0.99429	0.99858
															1972.29	0.99992	0.99412	0.99808
															1970.86	0.9997	0.99388	0.99781
															1969.44	0.99938	0.99358	0.99782
															1968.01	0.99899	0.99328	0.99802
															1966.58	0.99869	0.99305	0.99824
															1965.15	0.99859	0.99292	0.99836
															1963.73	0.99869	0.99288	0.99839
															1962.3	0.99887	0.99287	0.99838
															1960.87	0.99902	0.99285	0.99831
															1959.45	0.99909	0.99279	0.99817
															1958.02	0.99904	0.99267	0.99797
															1956.59	0.99886	0.99252	0.99771
															1955.16	0.99861	0.99239	0.99743
															1953.74	0.99841	0.99234	0.99722
															1952.31	0.99838	0.99243	0.99717
															1950.88	0.9985	0.99268	0.99729
															1949.46	0.99858	0.99304	0.99743
															1948.03	0.99844	0.99343	0.99744
															1946.6	0.99813	0.99379	0.99726
															1945.17	0.99788	0.99406	0.99703
															1943.75	0.99783	0.99425	0.99695
															1942.32	0.99789	0.99439	0.99705
															1940.89	0.99789	0.99454	0.99716
															1939.47	0.9978	0.99474	0.99713
															1938.04	0.99774	0.99501	0.99704
															1936.61	0.99781	0.99536	0.99699
															1935.18	0.99802	0.99578	0.99702
															1933.76	0.99826	0.99624	0.99716
															1932.33	0.99841	0.99673	0.99738
															1930.9	0.99846	0.99722	0.99763
															1929.48	0.99847	0.99767	0.99785
															1928.05	0.99851	0.99805	0.99799
															1926.62	0.99856	0.99832	0.99803
															1925.19	0.99855	0.99849	0.99797
															1923.77	0.99848	0.99859	0.99787
															1922.34	0.99838	0.99864	0.9978
															1920.91	0.99834	0.99868	0.99778
															1919.49	0.9984	0.99873	0.99783
															1918.06	0.99854	0.99876	0.99796
															1916.63	0.99866	0.99876	0.99809
															1915.21	0.99868	0.9987	0.99815
															1913.78	0.99863	0.99861	0.99813
															1912.35	0.99858	0.9985	0.9981
															1910.92	0.99859	0.99844	0.99815
															1909.5	0.99867	0.99844	0.99827
															1908.07	0.99879	0.99851	0.99841
															1906.64	0.99891	0.99864	0.99852
															1905.22	0.99897	0.99879	0.99848
															1903.79	0.99894	0.99892	0.99826
															1902.36	0.99885	0.999	0.99798
															1900.93	0.99879	0.99902	0.99777
															1899.51	0.99876	0.99902	0.9977
															1898.08	0.99874	0.99901	0.99774
															1896.65	0.99875	0.99903	0.99781
															1895.23	0.99886	0.99906	0.9979
															1893.8	0.99908	0.99911	0.99802
															1892.37	0.9993	0.99918	0.99814
															1890.94	0.9994	0.99927	0.99828
															1889.52	0.99931	0.99938	0.99844
															1888.09	0.99911	0.99948	0.99856
															1886.66	0.99888	0.99958	0.99855
															1885.24	0.99868	0.99967	0.99842
															1883.81	0.99854	0.99977	0.99822
															1882.38	0.99849	0.99987	0.99806
															1880.95	0.99857	0.99995	0.99801
															1879.53	0.99873	1	0.99809
															1878.1	0.99889	1.00002	0.99824
															1876.67	0.99896	0.99999	0.99834
															1875.25	0.99895	0.99992	0.99838
															1873.82	0.99889	0.99982	0.99839
															1872.39	0.99882	0.99974	0.99841
															1870.96	0.99879	0.9997	0.99847
															1869.54	0.99886	0.99973	0.99861
															1868.11	0.99906	0.99981	0.99881
															1866.68	0.99935	0.99991	0.99904
															1865.26	0.99957	1	0.9992
															1863.83	0.99965	1.00009	0.99923
															1862.4	0.99959	1.00017	0.99918
															1860.97	0.99948	1.00026	0.99909
															1859.55	0.99938	1.00035	0.999
															1858.12	0.9993	1.00044	0.99891
															1856.69	0.99923	1.0005	0.99883
															1855.27	0.99918	1.00051	0.99882
															1853.84	0.99915	1.00047	0.99886
															1852.41	0.99917	1.00039	0.99891
															1850.98	0.99922	1.00028	0.99888
															1849.56	0.99928	1.00018	0.9988
															1848.13	0.99934	1.00009	0.99873
															1846.7	0.99939	1.00006	0.99875
															1845.28	0.99945	1.00011	0.99885
															1843.85	0.99951	1.00022	0.99897
															1842.42	0.99954	1.00033	0.99908
															1840.99	0.99952	1.0004	0.99915
															1839.57	0.99946	1.00044	0.99919
															1838.14	0.9994	1.00044	0.99921
															1836.71	0.99935	1.00042	0.9992
															1835.29	0.99935	1.00037	0.99917
															1833.86	0.99941	1.00031	0.99915
															1832.43	0.99949	1.00024	0.99918
															1831	0.99955	1.00019	0.99925
															1829.58	0.99957	1.00013	0.99932
															1828.15	0.99953	1.00007	0.99933
															1826.72	0.99952	1	0.99932
															1825.3	0.99958	0.99999	0.99934
															1823.87	0.99969	0.99999	0.99941
															1822.44	0.99982	1	0.99948
															1821.01	0.99992	1.00002	0.99952
															1819.59	1	1.00004	0.99954
															1818.16	1.00004	1.00004	0.99955
															1816.73	1.00003	1.00002	0.99957
															1815.31	0.99995	0.99996	0.99959
															1813.88	0.99984	0.99988	0.99957
															1812.45	0.99974	0.99979	0.99953
															1811.02	0.9997	0.99969	0.99951
															1809.6	0.99972	0.99956	0.99953
															1808.17	0.99974	0.9994	0.99957
															1806.74	0.99971	0.99918	0.99961
															1805.32	0.99961	0.99889	0.99961
															1803.89	0.99949	0.99853	0.99957
															1802.46	0.99943	0.99812	0.99954
															1801.03	0.99943	0.99766	0.99955
															1799.61	0.99945	0.99717	0.99959
															1798.18	0.99943	0.99667	0.99961
															1796.75	0.99936	0.99619	0.99957
															1795.33	0.99933	0.99579	0.99951
															1793.9	0.9994	0.99553	0.99951
															1792.47	0.99956	0.99545	0.99961
															1791.04	0.99974	0.99552	0.99977
															1789.62	0.99983	0.99568	0.99985
															1788.19	0.99982	0.99588	0.9998
															1786.76	0.99976	0.9961	0.99966
															1785.34	0.99968	0.99631	0.99953
															1783.91	0.99961	0.99653	0.99949
															1782.48	0.9996	0.99676	0.99956
															1781.06	0.99967	0.99699	0.99969
															1779.63	0.99978	0.99718	0.99981
															1778.2	0.99982	0.9973	0.99985
															1776.77	0.99975	0.99736	0.99977
															1775.35	0.99964	0.99736	0.99964
															1773.92	0.99963	0.99734	0.99958
															1772.49	0.99976	0.99734	0.99967
															1771.07	0.99993	0.99733	0.99984
															1769.64	1	0.99731	0.99996
															1768.21	0.99996	0.99726	1
															1766.78	0.99987	0.99716	0.99999
															1765.36	0.99979	0.997	0.99997
															1763.93	0.99976	0.9968	0.99995
															1762.5	0.99973	0.99654	0.99994
															1761.08	0.99968	0.99622	0.9999
															1759.65	0.99959	0.99585	0.99985
															1758.22	0.99952	0.99542	0.99982
															1756.79	0.99949	0.99492	0.99983
															1755.37	0.99946	0.99432	0.9998
															1753.94	0.99938	0.99363	0.99969
															1752.51	0.99928	0.99284	0.99954
															1751.09	0.9992	0.99198	0.99947
															1749.66	0.99918	0.99107	0.99951
															1748.23	0.99919	0.99013	0.9996
															1746.8	0.99915	0.98916	0.99963
															1745.38	0.99907	0.98813	0.99961
															1743.95	0.99896	0.98699	0.9996
															1742.52	0.99887	0.9857	0.99964
															1741.1	0.9988	0.98424	0.99971
															1739.67	0.99872	0.98261	0.9997
															1738.24	0.99859	0.98085	0.99955
															1736.81	0.99843	0.97901	0.99932
															1735.39	0.99834	0.97713	0.99917
															1733.96	0.99831	0.97524	0.99914
															1732.53	0.99826	0.97337	0.99916
															1731.11	0.99813	0.97157	0.9991
															1729.68	0.99797	0.96984	0.99898
															1728.25	0.99782	0.96814	0.99886
															1726.82	0.99769	0.96643	0.99876
															1725.4	0.99753	0.96469	0.99866
															1723.97	0.99733	0.96293	0.99857
															1722.54	0.9971	0.96118	0.9985
															1721.12	0.99686	0.95945	0.99845
															1719.69	0.9966	0.95778	0.99845
															1718.26	0.99633	0.9562	0.9985
															1716.83	0.9961	0.95481	0.99858
															1715.41	0.99593	0.95377	0.99858
															1713.98	0.99578	0.95317	0.99846
															1712.55	0.99555	0.95299	0.99821
															1711.13	0.99523	0.95314	0.99787
															1709.7	0.99487	0.95351	0.99755
															1708.27	0.99454	0.95402	0.9973
															1706.84	0.99429	0.95462	0.99715
															1705.42	0.99411	0.9553	0.99706
															1703.99	0.99396	0.95608	0.997
															1702.56	0.99384	0.95702	0.99698
															1701.14	0.99373	0.95815	0.99698
															1699.71	0.9936	0.95949	0.99694
															1698.28	0.99341	0.96099	0.9968
															1696.85	0.99316	0.9626	0.99654
															1695.43	0.99288	0.96422	0.99624
															1694	0.99254	0.96573	0.99593
															1692.57	0.99215	0.96709	0.9956
															1691.15	0.99173	0.96828	0.99527
															1689.72	0.99136	0.96935	0.99494
															1688.29	0.9911	0.97034	0.99463
															1686.86	0.99096	0.97126	0.99437
															1685.44	0.99085	0.97211	0.99412
															1684.01	0.99059	0.97282	0.99387
															1682.58	0.99014	0.97333	0.99357
															1681.16	0.98962	0.97366	0.99325
															1679.73	0.98916	0.97385	0.99291
															1678.3	0.98876	0.97395	0.99257
															1676.87	0.98837	0.97395	0.99223
															1675.45	0.98797	0.97384	0.9919
															1674.02	0.98756	0.97359	0.9916
															1672.59	0.98716	0.97323	0.9913
															1671.17	0.98672	0.97276	0.991
															1669.74	0.98625	0.97223	0.99073
															1668.31	0.98579	0.97163	0.99049
															1666.88	0.98542	0.97097	0.99028
															1665.46	0.98519	0.97024	0.9901
															1664.03	0.98506	0.96943	0.98997
															1662.6	0.9849	0.96851	0.98987
															1661.18	0.98462	0.96752	0.98972
															1659.75	0.98422	0.96651	0.98949
															1658.32	0.98377	0.96549	0.98917
															1656.89	0.98339	0.96443	0.98882
															1655.47	0.98311	0.96326	0.9885
															1654.04	0.9828	0.96194	0.98821
															1652.61	0.98228	0.96051	0.98795
															1651.19	0.98156	0.95914	0.98763
															1649.76	0.98075	0.95799	0.98719
															1648.33	0.97986	0.95709	0.9866
															1646.91	0.97881	0.95641	0.98584
															1645.48	0.97758	0.95589	0.98493
															1644.05	0.97625	0.9555	0.98391
															1642.62	0.97485	0.9552	0.98285
															1641.2	0.97342	0.95495	0.98176
															1639.77	0.97196	0.95472	0.98068
															1638.34	0.97031	0.9545	0.97953
															1636.92	0.96817	0.95431	0.9781
															1635.49	0.96545	0.95416	0.97631
															1634.06	0.96264	0.95406	0.97439
															1632.63	0.96024	0.95403	0.97264
															1631.21	0.9582	0.95405	0.97111
															1629.78	0.95623	0.95409	0.96968
															1628.35	0.95415	0.95411	0.96829
															1626.93	0.95203	0.95409	0.96696
															1625.5	0.94991	0.95407	0.96566
															1624.07	0.94775	0.95407	0.96431
															1622.64	0.94561	0.9541	0.96292
															1621.22	0.94367	0.95417	0.96161
															1619.79	0.942	0.95427	0.96046
															1618.36	0.94035	0.95436	0.95937
															1616.94	0.93849	0.95441	0.95824
															1615.51	0.93661	0.95439	0.95713
															1614.08	0.93511	0.95429	0.95619
															1612.65	0.93407	0.95411	0.95548
															1611.23	0.93335	0.9538	0.95495
															1609.8	0.93284	0.95334	0.95457
															1608.37	0.93252	0.95272	0.95433
															1606.95	0.9325	0.95197	0.95427
															1605.52	0.93286	0.9511	0.9544
															1604.09	0.93364	0.95014	0.95472
															1602.66	0.93479	0.94909	0.95521
															1601.24	0.93622	0.94797	0.95582
															1599.81	0.93784	0.94678	0.95652
															1598.38	0.9396	0.94554	0.95729
															1596.96	0.9415	0.94424	0.95816
															1595.53	0.94352	0.94288	0.95914
															1594.1	0.94553	0.9415	0.96015
															1592.67	0.94739	0.94011	0.96104
															1591.25	0.94899	0.93874	0.96166
															1589.82	0.95027	0.93739	0.96195
															1588.39	0.95126	0.93607	0.96197
															1586.97	0.95203	0.93476	0.96183
															1585.54	0.9527	0.93347	0.96169
															1584.11	0.95339	0.9322	0.96173
															1582.68	0.95414	0.93093	0.96204
															1581.26	0.95496	0.92968	0.96262
															1579.83	0.95586	0.92842	0.96338
															1578.4	0.95702	0.92713	0.96438
															1576.98	0.95857	0.92581	0.96565
															1575.55	0.96035	0.92453	0.96702
															1574.12	0.96193	0.92342	0.96818
															1572.69	0.96322	0.92252	0.96915
															1571.27	0.96462	0.92181	0.97031
															1569.84	0.96644	0.92121	0.97194
															1568.41	0.9686	0.9207	0.97383
															1566.99	0.97077	0.9203	0.97562
															1565.56	0.97281	0.92004	0.97714
															1564.13	0.97465	0.9199	0.97842
															1562.7	0.97627	0.91981	0.97952
															1561.28	0.97789	0.91967	0.98067
															1559.85	0.97999	0.9194	0.98228
															1558.42	0.98249	0.91898	0.98428
															1557	0.98452	0.91857	0.98596
															1555.57	0.9857	0.91836	0.98696
															1554.14	0.98636	0.91843	0.98753
															1552.71	0.9869	0.91872	0.98798
															1551.29	0.98742	0.91912	0.98841
															1549.86	0.98792	0.91953	0.98882
															1548.43	0.9883	0.91986	0.9892
															1547.01	0.98853	0.92007	0.98949
															1545.58	0.98866	0.92014	0.98967
															1544.15	0.98878	0.92011	0.98974
															1542.72	0.98892	0.92001	0.98972
															1541.3	0.98891	0.91997	0.98964
															1539.87	0.98847	0.92007	0.98947
															1538.44	0.9876	0.92035	0.98912
															1537.02	0.98656	0.92084	0.98863
															1535.59	0.98547	0.92148	0.98804
															1534.16	0.98429	0.9222	0.98734
															1532.73	0.98307	0.92294	0.98656
															1531.31	0.98195	0.92367	0.98577
															1529.88	0.98096	0.9244	0.98503
															1528.45	0.97995	0.92513	0.9843
															1527.03	0.97875	0.92585	0.98349
															1525.6	0.97742	0.92658	0.98257
															1524.17	0.97608	0.92739	0.98156
															1522.75	0.97469	0.92831	0.98041
															1521.32	0.97317	0.9294	0.97918
															1519.89	0.97158	0.93068	0.97793
															1518.46	0.96999	0.93215	0.97665
															1517.04	0.96835	0.9338	0.97516
															1515.61	0.96665	0.93555	0.97344
															1514.18	0.96499	0.93732	0.9717
															1512.76	0.96344	0.9391	0.97014
															1511.33	0.96196	0.94091	0.96879
															1509.9	0.96037	0.94279	0.96751
															1508.47	0.95831	0.94479	0.96598
															1507.05	0.95556	0.94689	0.964
															1505.62	0.9526	0.94899	0.96184
															1504.19	0.9501	0.95098	0.95995
															1502.77	0.94806	0.95281	0.95836
															1501.34	0.94614	0.95448	0.95689
															1499.91	0.94411	0.95599	0.95547
															1498.48	0.94202	0.95732	0.95411
															1497.06	0.94011	0.95846	0.95292
															1495.63	0.9387	0.95936	0.95199
															1494.2	0.93794	0.95998	0.95141
															1492.78	0.93781	0.96031	0.9512
															1491.35	0.93823	0.96035	0.95139
															1489.92	0.93919	0.96013	0.95198
															1488.49	0.94056	0.95971	0.95289
															1487.07	0.94207	0.95911	0.95391
															1485.64	0.94347	0.95829	0.95488
															1484.21	0.94466	0.95712	0.95576
															1482.79	0.94562	0.95538	0.95656
															1481.36	0.94637	0.95289	0.9573
															1479.93	0.94688	0.94946	0.95795
															1478.5	0.94716	0.94489	0.95853
															1477.08	0.94724	0.93904	0.95909
															1475.65	0.94716	0.93181	0.95967
															1474.22	0.94693	0.92333	0.96022
															1472.8	0.94661	0.91407	0.9606
															1471.37	0.94629	0.9049	0.96073
															1469.94	0.94599	0.89677	0.9606
															1468.51	0.94544	0.89052	0.96017
															1467.09	0.94408	0.88669	0.95912
															1465.66	0.94128	0.88547	0.957
															1464.23	0.93706	0.8866	0.95375
															1462.81	0.93241	0.88941	0.95006
															1461.38	0.92832	0.89305	0.94679
															1459.95	0.92503	0.8968	0.94429
															1458.52	0.92217	0.90027	0.94244
															1457.1	0.91954	0.90335	0.94106
															1455.67	0.91739	0.90613	0.94001
															1454.24	0.91592	0.90881	0.93916
															1452.82	0.91489	0.91159	0.93835
															1451.39	0.914	0.91462	0.9375
															1449.96	0.9131	0.918	0.93659
															1448.53	0.91221	0.92178	0.93568
															1447.11	0.91143	0.9259	0.93486
															1445.68	0.91088	0.93025	0.93425
															1444.25	0.91061	0.93462	0.93387
															1442.83	0.91056	0.93882	0.93366
															1441.4	0.91064	0.94267	0.93351
															1439.97	0.91083	0.94603	0.93336
															1438.54	0.91109	0.94885	0.93317
															1437.12	0.91143	0.95112	0.93294
															1435.69	0.91179	0.95285	0.93264
															1434.26	0.91214	0.95406	0.9323
															1432.84	0.91247	0.9548	0.93197
															1431.41	0.91279	0.95509	0.93166
															1429.98	0.91308	0.95497	0.93143
															1428.55	0.91336	0.9545	0.9313
															1427.13	0.91372	0.9537	0.93134
															1425.7	0.91427	0.9526	0.93161
															1424.27	0.91512	0.95125	0.93219
															1422.85	0.91631	0.94966	0.93309
															1421.42	0.91796	0.94792	0.93443
															1419.99	0.92031	0.94611	0.93638
															1418.56	0.92342	0.94437	0.93897
															1417.14	0.92694	0.94287	0.94183
															1415.71	0.93044	0.94179	0.9446
															1414.28	0.93385	0.94118	0.94729
															1412.86	0.93731	0.94105	0.95007
															1411.43	0.94084	0.94135	0.95297
															1410	0.94427	0.94201	0.95582
															1408.57	0.94743	0.94292	0.95844
															1407.15	0.95024	0.94398	0.96077
															1405.72	0.95276	0.94509	0.96286
															1404.29	0.95496	0.94616	0.96469
															1402.87	0.95675	0.94713	0.96618
															1401.44	0.95815	0.94798	0.96735
															1400.01	0.95928	0.9487	0.96834
															1398.58	0.96028	0.94927	0.96927
															1397.16	0.96126	0.94974	0.97017
															1395.73	0.96221	0.95013	0.971
															1394.3	0.96305	0.95044	0.97168
															1392.88	0.96369	0.95065	0.97218
															1391.45	0.96406	0.95075	0.97248
															1390.02	0.96407	0.95071	0.97257
															1388.6	0.96346	0.95052	0.97221
															1387.17	0.96194	0.95021	0.97104
															1385.74	0.95967	0.94985	0.96909
															1384.31	0.95747	0.94948	0.96712
															1382.89	0.9563	0.94913	0.96619
															1381.46	0.95654	0.9488	0.96673
															1380.03	0.95774	0.94848	0.96825
															1378.61	0.95905	0.94819	0.96984
															1377.18	0.95995	0.9479	0.9709
															1375.75	0.96037	0.94759	0.97141
															1374.32	0.96045	0.9472	0.97161
															1372.9	0.96028	0.94659	0.97163
															1371.47	0.9599	0.94553	0.97149
															1370.04	0.95935	0.94367	0.97119
															1368.62	0.9587	0.94062	0.97079
															1367.19	0.95803	0.93605	0.97039
															1365.76	0.95739	0.92992	0.97008
															1364.33	0.95682	0.92264	0.96991
															1362.91	0.95633	0.91521	0.96992
															1361.48	0.95597	0.90913	0.97008
															1360.05	0.95571	0.90582	0.9703
															1358.63	0.95546	0.90591	0.97052
															1357.2	0.95515	0.90882	0.97073
															1355.77	0.95475	0.91285	0.97092
															1354.34	0.95431	0.91566	0.97111
															1352.92	0.95388	0.91485	0.97134
															1351.49	0.95354	0.90851	0.9716
															1350.06	0.9534	0.89576	0.97189
															1348.64	0.9536	0.87725	0.97219
															1347.21	0.95429	0.85543	0.97249
															1345.78	0.95547	0.83446	0.97276
															1344.35	0.957	0.81912	0.973
															1342.93	0.95861	0.81335	0.97318
															1341.5	0.96004	0.81874	0.97329
															1340.07	0.96114	0.83398	0.97337
															1338.65	0.96187	0.85532	0.97347
															1337.22	0.9623	0.8781	0.97361
															1335.79	0.96255	0.8985	0.97378
															1334.36	0.96272	0.91451	0.97398
															1332.94	0.96284	0.92578	0.97416
															1331.51	0.96289	0.93301	0.97429
															1330.08	0.9629	0.93733	0.97436
															1328.66	0.96288	0.93981	0.97435
															1327.23	0.96286	0.94131	0.97427
															1325.8	0.96281	0.94238	0.97413
															1324.37	0.96269	0.94331	0.97387
															1322.95	0.96237	0.94419	0.97342
															1321.52	0.96167	0.94498	0.97268
															1320.09	0.96029	0.94557	0.97145
															1318.67	0.95771	0.94583	0.9693
															1317.24	0.95328	0.9457	0.96561
															1315.81	0.94641	0.94515	0.95979
															1314.38	0.93731	0.94419	0.95203
															1312.96	0.92769	0.94289	0.94399
															1311.53	0.92046	0.94137	0.93839
															1310.1	0.9179	0.93976	0.93729
															1308.68	0.92014	0.93817	0.94057
															1307.25	0.92524	0.93675	0.94616
															1305.82	0.93084	0.93558	0.95169
															1304.39	0.9354	0.93473	0.95586
															1302.97	0.93855	0.9342	0.95852
															1301.54	0.94048	0.93396	0.96009
															1300.11	0.94153	0.9339	0.96096
															1298.69	0.942	0.93389	0.9614
															1297.26	0.94204	0.93374	0.96154
															1295.83	0.94176	0.93319	0.96143
															1294.4	0.94119	0.93194	0.96107
															1292.98	0.94036	0.9296	0.96051
															1291.55	0.93932	0.92579	0.9598
															1290.12	0.93813	0.92016	0.95899
															1288.7	0.93686	0.9125	0.9581
															1287.27	0.93564	0.90292	0.95719
															1285.84	0.93454	0.89196	0.95632
															1284.41	0.93359	0.88065	0.95554
															1282.99	0.93271	0.87048	0.95481
															1281.56	0.93185	0.86315	0.95408
															1280.13	0.93101	0.86012	0.95332
															1278.71	0.93019	0.86211	0.95255
															1277.28	0.92935	0.86886	0.9518
															1275.85	0.92845	0.87917	0.95105
															1274.42	0.92745	0.89126	0.95025
															1273	0.92636	0.90334	0.94941
															1271.57	0.92518	0.91401	0.94855
															1270.14	0.92393	0.9225	0.9477
															1268.72	0.9226	0.9286	0.94688
															1267.29	0.92121	0.93249	0.94608
															1265.86	0.91985	0.93457	0.94535
															1264.43	0.91861	0.93527	0.94473
															1263.01	0.91761	0.93502	0.9443
															1261.58	0.91687	0.93413	0.9441
															1260.15	0.91641	0.93289	0.94413
															1258.73	0.91628	0.93147	0.94442
															1257.3	0.91657	0.92999	0.94498
															1255.87	0.91733	0.92847	0.94585
															1254.45	0.91856	0.92684	0.94701
															1253.02	0.92022	0.92491	0.94845
															1251.59	0.92234	0.92241	0.95013
															1250.16	0.92487	0.91897	0.95195
															1248.74	0.92774	0.91425	0.95383
															1247.31	0.93082	0.90812	0.95571
															1245.88	0.93399	0.9009	0.95759
															1244.46	0.93713	0.89348	0.95946
															1243.03	0.94016	0.88721	0.96125
															1241.6	0.94298	0.8835	0.96283
															1240.17	0.94548	0.88328	0.96412
															1238.75	0.9476	0.88662	0.96512
															1237.32	0.9493	0.89284	0.9659
															1235.89	0.95065	0.90087	0.9665
															1234.47	0.9517	0.90979	0.9669
															1233.04	0.95249	0.91901	0.96708
															1231.61	0.95306	0.92818	0.96709
															1230.18	0.95344	0.93698	0.967
															1228.76	0.95366	0.9451	0.96687
															1227.33	0.95377	0.95222	0.96667
															1225.9	0.95377	0.95819	0.96643
															1224.48	0.9537	0.96299	0.96617
															1223.05	0.95355	0.96679	0.96589
															1221.62	0.95337	0.96982	0.9656
															1220.19	0.95319	0.97233	0.96536
															1218.77	0.95307	0.97453	0.96521
															1217.34	0.95301	0.97658	0.96515
															1215.91	0.95298	0.97859	0.96512
															1214.49	0.95297	0.9806	0.96508
															1213.06	0.95299	0.98265	0.96506
															1211.63	0.95311	0.9847	0.96511
															1210.2	0.95334	0.98675	0.96524
															1208.78	0.95368	0.98874	0.96542
															1207.35	0.95412	0.99064	0.96565
															1205.92	0.95465	0.99242	0.96593
															1204.5	0.95528	0.99403	0.96625
															1203.07	0.956	0.99545	0.9666
															1201.64	0.9568	0.99667	0.96697
															1200.21	0.95769	0.99766	0.96739
															1198.79	0.95867	0.99846	0.96791
															1197.36	0.95973	0.99908	0.9685
															1195.93	0.96076	0.99955	0.96911
															1194.51	0.96166	0.99986	0.96965
															1193.08	0.96233	1	0.97006
															1191.65	0.96271	1.00011	0.97029
															1190.22	0.96265	1.00003	0.97023
															1188.8	0.96192	0.99979	0.96968
															1187.37	0.96016	0.9994	0.96833
															1185.94	0.95699	0.99886	0.96583
															1184.52	0.95217	0.99819	0.96188
															1183.09	0.94617	0.99737	0.95684
															1181.66	0.94063	0.99638	0.95217
															1180.23	0.93777	0.99525	0.94991
															1178.81	0.93885	0.99397	0.95116
															1177.38	0.94306	0.99256	0.95507
															1175.95	0.94839	0.99097	0.95971
															1174.53	0.95324	0.98916	0.9637
															1173.1	0.95704	0.9871	0.96672
															1171.67	0.95976	0.98479	0.96889
															1170.24	0.96144	0.98221	0.97032
															1168.82	0.96208	0.97932	0.97104
															1167.39	0.96173	0.97602	0.97115
															1165.96	0.96051	0.97222	0.97079
															1164.54	0.95862	0.96778	0.97012
															1163.11	0.95621	0.96265	0.96921
															1161.68	0.95343	0.95676	0.96816
															1160.25	0.95041	0.95002	0.96706
															1158.83	0.9472	0.94224	0.96596
															1157.4	0.94383	0.93309	0.96482
															1155.97	0.94015	0.92204	0.96351
															1154.55	0.93568	0.90847	0.96153
															1153.12	0.92887	0.89217	0.95728
															1151.69	0.91604	0.87398	0.94696
															1150.26	0.89323	0.85622	0.92652
															1148.84	0.86277	0.84208	0.89853
															1147.41	0.83672	0.83415	0.87559
															1145.98	0.82841	0.8331	0.87115
[truncated: 523 more rows]

## Sheet: Figure2
a	PCNPs@PEG-Man	0	20	30	40	50			PCNPs			PCNPs@PEG-Man				b		VC			PCNP			PCNP@Peg-Man				c	PCNPs@PEG-Man	2	20	40	80	120				PCNPs			PCNPs@PEG-Man				d		VC
	800	0.0628535	0.0600078	0.05561	0.0552736	0.0504157		0	0.883766	0.882285	0.884515	0.883766	0.882285	0.884515			Control	101.019	99.5805	99.4007	92.4466	107.102	100.452	98.9492	102.102	98.9492			800	0.13187	0.07702	0.03494	0.01137	0.00418			0	0.324223	0.318144	0.32108	0.324223	0.318144	0.332011			Control	96.3504	106.569	97.0803
	799	0.0634606	0.0604038	0.0558888	0.0554386	0.050518		20	0.734774	0.731217	0.726978	0.67257	0.669062	0.664216			SGF	93.6814	92.5068	93.0359	102.531	91.376	92.7667	103.717	101.441	105.841			799	0.13146	0.07677	0.03467	0.01109	0.00407			20	0.174728	0.172586	0.173223	0.200924	0.195554	0.20345			SGF	97.8102	104.38	99.5134
	798	0.0643053	0.0610612	0.056176	0.0558222	0.0507384		30	0.448712	0.442378	0.436993	0.461784	0.458489	0.455301			SIF	38.8609	37.5263	35.514	92.1403	106.899	104.504	93.9469	84.9743	88.9558			798	0.13118	0.07666	0.03448	0.0112	0.00392			40	0.058144	0.05733	0.056234	0.109771	0.107045	0.10894			SIF	75.9124	79.3187	73.4793
	797	0.0651485	0.0616408	0.0566175	0.0559804	0.0510532		40	0.344307	0.339049	0.334542	0.339304	0.334798	0.330288															797	0.13132	0.07679	0.03462	0.01121	0.00423			80	0.029566	0.029195	0.030432	0.060997	0.060388	0.060983
	796	0.0660949	0.06225	0.0570291	0.0564046	0.0511598		50	0.242995	0.239246	0.235452	0.240429	0.235988	0.232692															796	0.1311	0.07659	0.03463	0.0111	0.00397			120	0.03434	0.03413	0.034532	0.051544	0.051329	0.051324
	795	0.0668616	0.0628661	0.0574531	0.0567908	0.0514447																							795	0.131	0.07634	0.0344	0.0111	0.00397
	794	0.0676931	0.0635663	0.057969	0.0570262	0.0516515																							794	0.13102	0.07638	0.03431	0.01108	0.00407
	793	0.0685101	0.0640182	0.0581069	0.0571875	0.0518424																							793	0.1309	0.07645	0.03464	0.0112	0.00405
	792	0.0691954	0.064508	0.0586467	0.0574203	0.0519341																							792	0.13097	0.07638	0.03452	0.01119	0.00396
	791	0.0699141	0.0650346	0.0589024	0.0574677	0.0520483																							791	0.13079	0.07639	0.0344	0.011	0.00402
	790	0.0708884	0.0654866	0.0591607	0.0575945	0.0520831																							790	0.1308	0.07627	0.03434	0.01113	0.00393
	789	0.0716235	0.0660858	0.059463	0.0579707	0.0523433																							789	0.13094	0.07643	0.03456	0.01123	0.00412
	788	0.0724983	0.0666774	0.0599376	0.058184	0.0523457																							788	0.13108	0.07642	0.03455	0.01113	0.00395
	787	0.0736047	0.0676903	0.0604087	0.0583821	0.0525443																							787	0.13088	0.07631	0.0345	0.01111	0.004
	786	0.0744344	0.0682748	0.0609317	0.0587272	0.0527363																							786	0.13105	0.07629	0.03442	0.01106	0.00395
	785	0.0753934	0.0689728	0.0611613	0.059045	0.0528662																							785	0.13147	0.07655	0.0346	0.01121	0.0041
	784	0.0762119	0.0694048	0.0615579	0.0591551	0.0530031																							784	0.1316	0.07653	0.03471	0.01122	0.00412
	783	0.0771048	0.0698869	0.0619044	0.0592525	0.0530568																							783	0.13161	0.07659	0.0345	0.01081	0.00397
	782	0.0780618	0.0704947	0.0623709	0.059444	0.053314																							782	0.13189	0.07697	0.03479	0.01117	0.00425
	781	0.0789146	0.0713125	0.0625093	0.0597004	0.0533223																							781	0.13222	0.07719	0.035	0.01123	0.00421
	780	0.0796884	0.0719254	0.062847	0.0599128	0.0535429																							780	0.13272	0.07723	0.03482	0.01143	0.00421
	779	0.080834	0.0726101	0.0633098	0.0602046	0.0536388																							779	0.13269	0.0776	0.03478	0.01132	0.00421
	778	0.0818361	0.0732604	0.063907	0.0605676	0.0540323																							778	0.13327	0.07746	0.03497	0.01142	0.00424
	777	0.0830226	0.0740591	0.0643311	0.0607862	0.0541031																							777	0.13361	0.07792	0.03516	0.01135	0.00427
	776	0.0839308	0.0747498	0.0648576	0.0609962	0.0541116																							776	0.13398	0.078	0.03531	0.01143	0.00419
	775	0.0848172	0.0753238	0.0651667	0.061259	0.0542125																							775	0.13429	0.07826	0.03528	0.0114	0.00436
	774	0.085895	0.0759288	0.0654925	0.0613155	0.0542634																							774	0.13482	0.07873	0.03547	0.01163	0.00427
	773	0.0868874	0.0765562	0.065799	0.0614991	0.0544439																							773	0.13524	0.07884	0.03562	0.01152	0.00436
	772	0.0880306	0.0774868	0.0663101	0.0617417	0.0545772																							772	0.13596	0.07923	0.03589	0.01178	0.00434
	771	0.089234	0.0782476	0.0667438	0.061966	0.0546607																							771	0.1363	0.07949	0.03595	0.01176	0.00437
	770	0.0902625	0.0790262	0.0673087	0.0624236	0.0547841																							770	0.13678	0.07962	0.03596	0.01173	0.00433
	769	0.0914392	0.0798214	0.0676826	0.0625571	0.0549306																							769	0.13741	0.08015	0.03605	0.01177	0.00435
	768	0.0927671	0.0805646	0.0680233	0.0628364	0.0551785																							768	0.13798	0.08035	0.03626	0.01172	0.00442
	767	0.0936604	0.0812376	0.0684585	0.0631346	0.05498																							767	0.13856	0.08072	0.03644	0.01197	0.0045
	766	0.0945611	0.082031	0.0689544	0.0632481	0.0550747																							766	0.13924	0.08108	0.03663	0.0119	0.00443
	765	0.0958305	0.0825646	0.0692736	0.0636386	0.0551979																							765	0.13988	0.08118	0.03681	0.01188	0.00446
	764	0.0970712	0.0835202	0.0697645	0.0636402	0.0552739																							764	0.14072	0.08166	0.03693	0.0121	0.00453
	763	0.0982902	0.0844345	0.0703204	0.0639381	0.0555719																							763	0.14131	0.08218	0.03728	0.01207	0.00468
	762	0.0996749	0.085361	0.0708806	0.0643761	0.0557172																							762	0.14202	0.08247	0.03736	0.01218	0.00448
	761	0.101036	0.0861954	0.0714426	0.0646346	0.0558532																							761	0.14266	0.0827	0.03765	0.01231	0.00464
	760	0.102289	0.0871992	0.0720391	0.0650559	0.0560978																							760	0.14336	0.08325	0.03771	0.01249	0.00475
	759	0.103647	0.0879004	0.0724809	0.0652355	0.0561575																							759	0.14425	0.08372	0.03797	0.01235	0.00468
	758	0.104921	0.0885822	0.0728416	0.0654155	0.0560717																							758	0.14485	0.08411	0.03812	0.0125	0.00473
	757	0.105982	0.0894569	0.0732959	0.065632	0.0560467																							757	0.1455	0.08443	0.0383	0.01255	0.00477
	756	0.107417	0.0903784	0.0737032	0.0658479	0.0563116																							756	0.14622	0.08475	0.03849	0.01245	0.0047
	755	0.108655	0.091254	0.0743002	0.0661908	0.0564742																							755	0.1469	0.08515	0.03853	0.01269	0.00491
	754	0.110364	0.0922918	0.0748482	0.0665805	0.0566058																							754	0.14757	0.08569	0.03885	0.01275	0.00486
	753	0.111686	0.093372	0.0756055	0.066941	0.0568352																							753	0.14843	0.08601	0.03903	0.01272	0.00491
	752	0.113239	0.0943115	0.0760516	0.0672804	0.057015																							752	0.14889	0.08618	0.03918	0.01281	0.0048
	751	0.1147	0.0951002	0.0765943	0.0674075	0.057071																							751	0.14936	0.08656	0.0392	0.01286	0.00496
	750	0.115933	0.096113	0.0771598	0.0675812	0.057121																							750	0.15002	0.08706	0.03956	0.01291	0.00504
	749	0.117443	0.0970904	0.0776232	0.0680445	0.0572215																							749	0.15064	0.0871	0.03969	0.01299	0.00504
	748	0.118849	0.0981438	0.0783358	0.0682427	0.0572736																							748	0.15118	0.08748	0.03973	0.01306	0.00517
	747	0.120487	0.099109	0.0786778	0.0686466	0.0575489																							747	0.1516	0.08793	0.0399	0.0132	0.00513
	746	0.122086	0.100208	0.0794456	0.069151	0.0577899																							746	0.15194	0.08798	0.04005	0.01314	0.00514
	745	0.123663	0.101392	0.0801657	0.0696274	0.0579464																							745	0.15224	0.08829	0.04004	0.01304	0.00518
	744	0.125245	0.102449	0.0807257	0.0698295	0.0580942																							744	0.1526	0.08845	0.04039	0.01325	0.00521
	743	0.126833	0.103501	0.0812813	0.0701245	0.058249																							743	0.15282	0.0886	0.04033	0.01314	0.0052
	742	0.128476	0.104326	0.0820023	0.0702666	0.0583351																							742	0.15293	0.08855	0.04034	0.01322	0.00517
	741	0.129933	0.105352	0.0824555	0.0705882	0.0585161																							741	0.1532	0.08865	0.04028	0.01332	0.00528
	740	0.131538	0.106649	0.0831396	0.0709602	0.0585423																							740	0.15319	0.08879	0.04032	0.01328	0.00527
	739	0.13343	0.107681	0.0838035	0.0714984	0.058866																							739	0.15322	0.08885	0.04048	0.01334	0.00535
	738	0.135251	0.10897	0.0845304	0.0718721	0.0590567																							738	0.15324	0.08885	0.04041	0.01344	0.00542
	737	0.137037	0.110236	0.0853126	0.072244	0.0592527																							737	0.15324	0.08886	0.04037	0.01339	0.00548
	736	0.138566	0.111258	0.0858202	0.0725489	0.0593054																							736	0.15281	0.08863	0.04034	0.01326	0.00535
	735	0.140274	0.112349	0.0863995	0.0729471	0.0593933																							735	0.15264	0.08857	0.04022	0.01338	0.00534
	734	0.141957	0.113373	0.0872069	0.0730757	0.0595834																							734	0.15237	0.08855	0.04022	0.01335	0.00544
	733	0.143595	0.11464	0.0876669	0.0734292	0.0596003																							733	0.15193	0.08827	0.04012	0.01329	0.0054
	732	0.145562	0.115866	0.0884638	0.0740425	0.0599476																							732	0.15163	0.08806	0.04011	0.01327	0.00545
	731	0.147419	0.117155	0.0892143	0.07439	0.0602081																							731	0.15119	0.0878	0.03997	0.01338	0.00547
	730	0.149251	0.118402	0.0900556	0.0749024	0.0604102																							730	0.15054	0.08747	0.03982	0.0133	0.00541
	729	0.151097	0.119707	0.0907407	0.0753466	0.0605912																							729	0.15003	0.08725	0.03967	0.01325	0.00543
	728	0.152824	0.120817	0.0913639	0.0756969	0.0608749																							728	0.1494	0.08689	0.03953	0.01319	0.00549
	727	0.154677	0.122121	0.0920736	0.0759531	0.0608848																							727	0.14867	0.08652	0.03938	0.01304	0.00547
	726	0.15637	0.123229	0.0926703	0.0762618	0.0609636																							726	0.14803	0.08616	0.03918	0.01312	0.0054
	725	0.158314	0.124433	0.093473	0.0767241	0.0611995																							725	0.1473	0.08573	0.03903	0.01303	0.00545
	724	0.160357	0.12581	0.0941824	0.0771789	0.0614484																							724	0.14664	0.08551	0.03888	0.01308	0.00552
	723	0.162268	0.127086	0.0951391	0.0776679	0.0617306																							723	0.14582	0.08512	0.03866	0.01298	0.00552
	722	0.164162	0.128433	0.095849	0.0780843	0.0619951																							722	0.14497	0.08458	0.03848	0.01299	0.00538
	721	0.166138	0.12975	0.0965801	0.0784751	0.0621405																							721	0.14406	0.08402	0.03818	0.01287	0.00546
	720	0.168068	0.130989	0.0973162	0.0788714	0.0622286																							720	0.14323	0.08369	0.03809	0.01282	0.00561
	719	0.170009	0.132246	0.0979674	0.0792219	0.0624439																							719	0.14237	0.08323	0.03778	0.01276	0.00553
	718	0.171965	0.133737	0.0988002	0.0796347	0.0626662																							718	0.14145	0.08269	0.03766	0.01268	0.00552
	717	0.174013	0.13518	0.0996083	0.0802103	0.0629175																							717	0.14067	0.08243	0.03743	0.01269	0.00564
	716	0.176164	0.136534	0.100557	0.080723	0.0631384																							716	0.13975	0.08183	0.0371	0.01265	0.00555
	715	0.178218	0.137908	0.101294	0.081174	0.0634211																							715	0.13891	0.08139	0.03693	0.01255	0.00557
	714	0.180253	0.139174	0.102178	0.0816232	0.0635714																							714	0.13804	0.081	0.03673	0.0124	0.00561
	713	0.182133	0.140449	0.102929	0.0820482	0.0637724																							713	0.1371	0.08051	0.03657	0.01246	0.00558
	712	0.183997	0.141743	0.103605	0.082413	0.063973																							712	0.13632	0.08009	0.03632	0.01242	0.00566
	711	0.186088	0.143173	0.104231	0.0828327	0.0641889																							711	0.13541	0.07956	0.03613	0.01235	0.00564
	710	0.188209	0.144709	0.105365	0.0833727	0.0644243																							710	0.13462	0.07928	0.03599	0.01236	0.00566
	709	0.190308	0.14606	0.106123	0.0838754	0.0647247																							709	0.13372	0.07867	0.03574	0.01226	0.0057
	708	0.192491	0.147499	0.107053	0.0844874	0.065																							708	0.13304	0.07829	0.0357	0.01233	0.00573
	707	0.19443	0.148853	0.107885	0.0848311	0.0651502																							707	0.13211	0.07786	0.0353	0.01216	0.00561
	706	0.196445	0.150236	0.108649	0.0852382	0.0654228																							706	0.13125	0.07744	0.03517	0.0121	0.00568
	705	0.198596	0.15163	0.109242	0.0856551	0.0655576																							705	0.13065	0.07717	0.03503	0.0121	0.00567
	704	0.200628	0.153005	0.110215	0.0861193	0.0657715																							704	0.12987	0.07668	0.03489	0.01218	0.00573
	703	0.202717	0.154358	0.111097	0.0866654	0.0660687																							703	0.12919	0.07644	0.03478	0.01209	0.00581
	702	0.204847	0.155874	0.111985	0.0871955	0.0663585																							702	0.1285	0.07604	0.03461	0.01207	0.00583
	701	0.207036	0.157464	0.112859	0.0878531	0.0666959																							701	0.12783	0.07563	0.03439	0.01202	0.00583
	700	0.209099	0.15885	0.113738	0.0882771	0.0668857																							700	0.12704	0.07527	0.03412	0.01191	0.00571
	699	0.211158	0.160058	0.114484	0.0886619	0.067073																							699	0.12645	0.07497	0.03402	0.01191	0.00572
	698	0.213265	0.161497	0.115215	0.0890973	0.0672182																							698	0.12602	0.07468	0.03393	0.01191	0.00598
	697	0.215313	0.162955	0.116101	0.0895926	0.0674504																							697	0.12537	0.07431	0.03375	0.0118	0.00585
	696	0.217502	0.164556	0.117082	0.0901358	0.0678302																							696	0.12485	0.07409	0.03372	0.01194	0.00591
	695	0.219813	0.166107	0.117933	0.0907859	0.0681305																							695	0.12427	0.07388	0.03364	0.01185	0.00597
	694	0.221876	0.167374	0.118857	0.0911817	0.0683144																							694	0.12386	0.07355	0.03345	0.01185	0.00592
	693	0.223936	0.16878	0.119559	0.0916658	0.068555																							693	0.12324	0.07324	0.03324	0.0117	0.00599
	692	0.225919	0.170115	0.120391	0.092132	0.0687799																							692	0.12288	0.07307	0.0333	0.01177	0.00595
	691	0.227872	0.171495	0.121139	0.0924702	0.068911																							691	0.12245	0.07294	0.03314	0.01176	0.00606
	690	0.229988	0.17299	0.12198	0.0929488	0.0692091																							690	0.12215	0.07267	0.03301	0.0117	0.00593
	689	0.23219	0.174474	0.122914	0.0936405	0.0695501																							689	0.12167	0.07252	0.03303	0.01174	0.00606
	688	0.234259	0.175952	0.123793	0.0940616	0.0698657																							688	0.12144	0.07237	0.03287	0.01175	0.00614
	687	0.236397	0.177374	0.124655	0.0946598	0.0701619																							687	0.12106	0.07219	0.03288	0.01177	0.00609
	686	0.238408	0.178686	0.125432	0.0950367	0.0703201																							686	0.12089	0.07199	0.03282	0.01175	0.00608
	685	0.240443	0.179925	0.126155	0.0954672	0.0704725																							685	0.12061	0.07201	0.03272	0.01175	0.00612
	684	0.242492	0.181405	0.127015	0.0959088	0.0707826																							684	0.12054	0.07181	0.03281	0.01179	0.0062
	683	0.244502	0.182838	0.127813	0.0964566	0.0709906																							683	0.12027	0.07176	0.03267	0.01173	0.00619
	682	0.246596	0.184257	0.12869	0.0971031	0.0713666																							682	0.12023	0.07185	0.03276	0.01183	0.00632
	681	0.248758	0.185663	0.129609	0.0975334	0.0716586																							681	0.11996	0.07177	0.03268	0.0118	0.00626
	680	0.250853	0.187035	0.130406	0.0980017	0.0718879																							680	0.11997	0.07173	0.03276	0.0119	0.00634
	679	0.252745	0.188354	0.131116	0.0984698	0.0720218																							679	0.11997	0.07174	0.03279	0.01187	0.0064
	678	0.254722	0.189519	0.131849	0.0988022	0.0721551																							678	0.1198	0.07171	0.03268	0.01188	0.00637
	677	0.256782	0.191028	0.132667	0.0993125	0.0724893																							677	0.11987	0.07172	0.03283	0.01194	0.00649
	676	0.258902	0.192516	0.133557	0.0999883	0.0728527																							676	0.1199	0.07171	0.03274	0.01198	0.00646
	675	0.260895	0.193903	0.134428	0.100431	0.0731204																							675	0.11991	0.0718	0.03282	0.01198	0.00661
	674	0.262921	0.195299	0.135315	0.10098	0.0733743																							674	0.12006	0.07187	0.03288	0.01207	0.00661
	673	0.264867	0.196464	0.135951	0.101364	0.0736021																							673	0.12008	0.0719	0.03283	0.01205	0.00658
	672	0.266727	0.197765	0.136735	0.101813	0.0737981																							672	0.12022	0.07198	0.03294	0.0121	0.00666
	671	0.268652	0.199098	0.13748	0.10224	0.0739927																							671	0.12035	0.07216	0.03304	0.01216	0.00676
	670	0.270605	0.200407	0.138279	0.102752	0.074365																							670	0.12049	0.07218	0.03312	0.01223	0.00679
	669	0.272577	0.201867	0.139173	0.103392	0.0746658																							669	0.12062	0.07237	0.03318	0.01231	0.00686
	668	0.274545	0.203197	0.140077	0.103837	0.0750058																							668	0.1208	0.07239	0.03327	0.01231	0.00689
	667	0.276392	0.204391	0.14079	0.104343	0.075203																							667	0.12091	0.07252	0.0333	0.01238	0.00698
	666	0.278272	0.205598	0.141451	0.10477	0.0753975																							666	0.12109	0.07261	0.03332	0.01245	0.00705
	665	0.280153	0.206831	0.142227	0.105225	0.0756518																							665	0.12115	0.07269	0.03336	0.01248	0.00699
	664	0.282093	0.208304	0.143087	0.105702	0.0759778																							664	0.12134	0.0728	0.03357	0.01258	0.00721
	663	0.284175	0.209661	0.143938	0.106267	0.0763366																							663	0.12143	0.07287	0.03364	0.0126	0.00723
	662	0.286019	0.211022	0.144792	0.106879	0.0767291																							662	0.12153	0.07291	0.03361	0.01258	0.00724
	661	0.287888	0.212268	0.145576	0.107312	0.0769207																							661	0.12162	0.07305	0.03365	0.01264	0.00734
	660	0.289733	0.213453	0.1463	0.10774	0.0772166																							660	0.12169	0.07314	0.03377	0.01271	0.00735
	659	0.291527	0.214738	0.147093	0.108191	0.0774361																							659	0.12171	0.07317	0.03379	0.01278	0.00743
	658	0.293507	0.216108	0.147948	0.108841	0.0778265																							658	0.12176	0.07323	0.03384	0.01282	0.00748
	657	0.295371	0.217451	0.148761	0.109437	0.0781748																							657	0.12178	0.07329	0.03395	0.01291	0.00757
	656	0.297314	0.218846	0.149675	0.110049	0.0786327																							656	0.12164	0.0732	0.03386	0.0129	0.00756
	655	0.299227	0.220132	0.150483	0.1105	0.0788646																							655	0.12163	0.07322	0.03395	0.01294	0.00767
	654	0.301052	0.221334	0.151232	0.110981	0.0791394																							654	0.12152	0.07314	0.03389	0.01296	0.00767
	653	0.302903	0.222683	0.152067	0.111676	0.0794941																							653	0.12134	0.07316	0.03384	0.01296	0.0077
	652	0.30478	0.224008	0.153025	0.112355	0.079917																							652	0.12127	0.07313	0.03392	0.01312	0.00787
	651	0.306683	0.225448	0.153891	0.112954	0.0803768																							651	0.12098	0.07306	0.03388	0.01303	0.00788
	650	0.308616	0.226821	0.154822	0.113614	0.0808376																							650	0.12074	0.07295	0.03383	0.01305	0.00791
	649	0.310391	0.228078	0.155652	0.114115	0.0811705																							649	0.12039	0.07273	0.03375	0.01306	0.00793
	648	0.312294	0.229378	0.156571	0.114681	0.0815355																							648	0.12007	0.07266	0.03374	0.01311	0.00798
	647	0.314151	0.230748	0.157424	0.115246	0.0819505																							647	0.11977	0.07249	0.03367	0.01308	0.008
	646	0.315946	0.232071	0.158313	0.11596	0.0824634																							646	0.11928	0.07218	0.03353	0.01309	0.00805
	645	0.317781	0.233603	0.15931	0.116695	0.0829423																							645	0.11887	0.07215	0.03349	0.01308	0.00809
	644	0.31965	0.234957	0.160216	0.117346	0.0834019																							644	0.11839	0.07183	0.03335	0.01307	0.00814
	643	0.321525	0.236234	0.161113	0.117935	0.083853																							643	0.11781	0.07161	0.03327	0.01307	0.00815
	642	0.323451	0.23767	0.161978	0.118543	0.0843002																							642	0.11731	0.07134	0.0331	0.01309	0.00821
	641	0.325441	0.239115	0.162872	0.119272	0.0847815																							641	0.11674	0.0709	0.03305	0.01304	0.00823
	640	0.327471	0.240542	0.163932	0.120043	0.0852959																							640	0.11612	0.07061	0.03279	0.01301	0.00826
	639	0.329467	0.242059	0.164995	0.120819	0.0858528																							639	0.11546	0.07036	0.03267	0.01298	0.00826
	638	0.331443	0.24351	0.165868	0.121471	0.0862677																							638	0.11489	0.07018	0.03258	0.01296	0.00836
	637	0.333451	0.244908	0.166897	0.122223	0.0868516																							637	0.11411	0.06965	0.03249	0.01288	0.00831
	636	0.335442	0.246311	0.167822	0.122907	0.0872522																							636	0.11339	0.06921	0.0322	0.01282	0.00829
	635	0.337472	0.247875	0.168869	0.123614	0.0877895																							635	0.11268	0.0689	0.03211	0.01281	0.00844
	634	0.339557	0.249409	0.169868	0.124494	0.0883762																							634	0.11188	0.06848	0.03191	0.01278	0.00839
	633	0.341633	0.250946	0.170992	0.125257	0.0889857																							633	0.11114	0.06803	0.03167	0.01273	0.00841
	632	0.343721	0.252428	0.172005	0.126007	0.0894534																							632	0.1104	0.06771	0.03161	0.01275	0.00844
	631	0.345677	0.253935	0.172962	0.126745	0.0899544																							631	0.10949	0.06729	0.03136	0.01261	0.0085
	630	0.347753	0.255397	0.174038	0.127458	0.090562																							630	0.1088	0.06684	0.0311	0.01263	0.00843
	629	0.349919	0.257053	0.175119	0.128258	0.0911421																							629	0.10797	0.06647	0.03099	0.01258	0.00851
	628	0.352126	0.258682	0.176291	0.129197	0.0917757																							628	0.1072	0.06614	0.0308	0.01255	0.00857
	627	0.354248	0.260222	0.177296	0.129946	0.0923375																							627	0.10638	0.06557	0.03062	0.01256	0.00858
	626	0.356306	0.261767	0.178368	0.13068	0.0928034																							626	0.10553	0.06514	0.03042	0.0125	0.00856
	625	0.358368	0.263308	0.17939	0.131438	0.0933986																							625	0.10472	0.06467	0.03021	0.01237	0.00854
	624	0.360584	0.264926	0.180459	0.132282	0.0940014																							624	0.10398	0.06434	0.03007	0.01238	0.00864
	623	0.362791	0.266629	0.181626	0.133204	0.0947088																							623	0.10322	0.06394	0.02991	0.01239	0.0087
	622	0.365023	0.268276	0.18281	0.1341	0.0953224																							622	0.10254	0.06349	0.02963	0.01235	0.00874
	621	0.367074	0.269902	0.183916	0.134885	0.0958614																							621	0.10164	0.0631	0.02949	0.01226	0.00867
	620	0.369346	0.271504	0.184995	0.135687	0.0963475																							620	0.10078	0.06257	0.02924	0.01219	0.00871
	619	0.371423	0.273256	0.186162	0.13654	0.0969916																							619	0.10001	0.06232	0.02915	0.01224	0.00879
	618	0.373783	0.274923	0.187317	0.137481	0.0976506																							618	0.09921	0.06194	0.02896	0.01206	0.00875
	617	0.376001	0.276717	0.188543	0.138384	0.0984001																							617	0.09862	0.06157	0.0288	0.01214	0.00887
	616	0.378202	0.278342	0.189631	0.139166	0.0989017																							616	0.09796	0.06126	0.02869	0.01211	0.00891
	615	0.380411	0.279977	0.190771	0.140003	0.0994372																							615	0.09716	0.0608	0.02848	0.01207	0.00887
	614	0.382572	0.281604	0.191901	0.140823	0.10011																							614	0.09659	0.0605	0.02835	0.01205	0.0089
	613	0.384876	0.283501	0.193124	0.141738	0.100674																							613	0.09578	0.06012	0.02814	0.012	0.00892
	612	0.387306	0.285317	0.194438	0.142732	0.101425																							612	0.09521	0.05992	0.02807	0.01206	0.00907
	611	0.389638	0.28714	0.195645	0.143595	0.102162																							611	0.09458	0.05954	0.028	0.01205	0.00912
	610	0.391906	0.28886	0.196873	0.144518	0.102619																							610	0.09397	0.05921	0.02783	0.01205	0.00917
	609	0.394186	0.2905	0.197985	0.145273	0.10325																							609	0.09331	0.05885	0.02762	0.01197	0.00909
	608	0.396551	0.292389	0.199259	0.146269	0.103985																							608	0.09277	0.05861	0.02753	0.01203	0.00926
	607	0.399018	0.294393	0.200588	0.147286	0.104625																							607	0.09226	0.05845	0.02748	0.01208	0.00938
	606	0.401386	0.296265	0.20192	0.148269	0.105372																							606	0.09158	0.05806	0.02729	0.01199	0.00937
	605	0.403877	0.29815	0.203192	0.149145	0.106007																							605	0.09117	0.05792	0.02733	0.01212	0.00952
	604	0.406324	0.300031	0.204521	0.150164	0.10666																							604	0.09054	0.05758	0.02715	0.01205	0.00958
	603	0.408807	0.302086	0.2059	0.151248	0.107433																							603	0.08999	0.05729	0.02707	0.01212	0.00964
	602	0.41136	0.304171	0.207356	0.152286	0.10823																							602	0.08946	0.05714	0.02702	0.01213	0.00974
	601	0.414036	0.306232	0.208763	0.153402	0.109126																							601	0.08888	0.05684	0.02681	0.01205	0.00975
	600	0.416622	0.308264	0.210235	0.154458	0.109953																							600	0.08834	0.05656	0.02681	0.01216	0.00985
	599	0.419211	0.310381	0.21172	0.155558	0.110775																							599	0.08783	0.05635	0.02672	0.01216	0.00989
	598	0.422059	0.312657	0.213249	0.156746	0.111678																							598	0.08739	0.05607	0.02666	0.01225	0.01004
	597	0.425003	0.315012	0.214999	0.15811	0.112653																							597	0.0868	0.05584	0.02649	0.01223	0.01002
	596	0.427902	0.317286	0.216683	0.159443	0.113626																							596	0.08626	0.05561	0.02641	0.01232	0.01012
	595	0.430897	0.31969	0.218335	0.160754	0.11469																							595	0.08559	0.05527	0.02626	0.01223	0.01016
	594	0.433869	0.322121	0.220052	0.162059	0.115685																							594	0.0851	0.05498	0.02625	0.01229	0.01024
	593	0.437023	0.324658	0.221901	0.163535	0.116815																							593	0.08444	0.05464	0.02609	0.01231	0.01034
	592	0.44031	0.327345	0.223757	0.165174	0.118041																							592	0.08383	0.0545	0.02601	0.01227	0.01048
	591	0.443557	0.329913	0.225761	0.166631	0.119209																							591	0.08308	0.05404	0.02581	0.01219	0.01045
	590	0.446838	0.33263	0.227737	0.168098	0.12034																							590	0.0826	0.05387	0.02584	0.01241	0.01066
	589	0.450246	0.335146	0.229647	0.169615	0.121572																							589	0.08197	0.05364	0.02581	0.01241	0.0107
	588	0.453759	0.337949	0.231692	0.171393	0.12285																							588	0.08123	0.05333	0.02563	0.01241	0.01082
	587	0.457438	0.3409	0.233833	0.173108	0.124207																							587	0.08048	0.05277	0.02532	0.01233	0.01077
	586	0.461102	0.343807	0.235988	0.174707	0.125533																							586	0.07979	0.05251	0.02527	0.01239	0.01088
	585	0.464742	0.346734	0.23814	0.176481	0.126819																							585	0.07916	0.05221	0.02509	0.01239	0.01096
	584	0.468548	0.349809	0.240309	0.178138	0.128166																							584	0.07829	0.05186	0.02496	0.01238	0.01103
	583	0.472564	0.353227	0.242687	0.180094	0.129648																							583	0.07767	0.05159	0.02501	0.01244	0.01117
	582	0.476578	0.356402	0.245043	0.181991	0.131179																							582	0.07705	0.05134	0.02484	0.01248	0.01129
	581	0.480656	0.359726	0.247423	0.183835	0.132636																							581	0.07622	0.05084	0.02465	0.0124	0.01123
	580	0.484618	0.362977	0.249624	0.185663	0.133893																							580	0.0755	0.05063	0.02458	0.01251	0.0114
	579	0.48898	0.366432	0.25224	0.187596	0.135413																							579	0.07473	0.05015	0.02436	0.01242	0.01145
	578	0.493437	0.37003	0.254815	0.189578	0.137103																							578	0.0741	0.04994	0.02425	0.01253	0.01153
	577	0.497876	0.37373	0.257308	0.191668	0.1386																							577	0.07344	0.04956	0.02417	0.01249	0.0117
	576	0.502454	0.377401	0.259852	0.19369	0.140134																							576	0.07259	0.04916	0.02396	0.01251	0.01171
	575	0.507101	0.381128	0.262469	0.195693	0.141679																							575	0.07186	0.04886	0.02394	0.01259	0.01182
	574	0.511864	0.385135	0.265068	0.197847	0.143335																							574	0.07106	0.04848	0.02377	0.01252	0.01184
	573	0.51684	0.389064	0.267913	0.200089	0.145091																							573	0.07051	0.0482	0.02376	0.01264	0.0121
	572	0.521918	0.393013	0.270699	0.202298	0.146665																							572	0.06964	0.04779	0.02347	0.01256	0.01202
	571	0.527145	0.397215	0.273548	0.204387	0.148299																							571	0.06891	0.04748	0.02342	0.01266	0.01225
	570	0.532361	0.401364	0.276559	0.206674	0.149974																							570	0.06805	0.04703	0.02321	0.01266	0.01226
	569	0.537843	0.405625	0.279537	0.208532	0.151339																							569	0.06749	0.04687	0.02318	0.01268	0.01242
	568	0.543536	0.410297	0.282724	0.211122	0.153144																							568	0.06672	0.0465	0.02306	0.01276	0.01249
	567	0.549306	0.414716	0.285791	0.213469	0.154858																							567	0.06587	0.0461	0.02293	0.01282	0.01264
	566	0.555241	0.419306	0.28906	0.215875	0.156659																							566	0.06516	0.04578	0.02282	0.01279	0.01276
	565	0.56125	0.42419	0.292259	0.218355	0.158457																							565	0.06426	0.04534	0.02263	0.01271	0.01278
	564	0.56739	0.429055	0.295553	0.22077	0.160238																							564	0.06364	0.04497	0.02254	0.01279	0.01298
	563	0.573642	0.433976	0.29892	0.223201	0.161882																							563	0.06282	0.04466	0.02241	0.01289	0.01301
	562	0.579941	0.438835	0.30231	0.225647	0.163616																							562	0.06217	0.04437	0.02233	0.01293	0.0132
	561	0.586391	0.443957	0.305584	0.228059	0.165267																							561	0.06125	0.04398	0.02224	0.01291	0.01328
	560	0.593235	0.449151	0.309266	0.230584	0.167099																							560	0.06061	0.04362	0.02206	0.01297	0.01337
	559	0.600055	0.454557	0.312907	0.233185	0.168802																							559	0.05995	0.04333	0.02197	0.01306	0.0135
	558	0.606867	0.459695	0.316244	0.235614	0.170459																							558	0.05932	0.04302	0.02195	0.01315	0.01367
	557	0.613878	0.465153	0.319865	0.238169	0.17219																							557	0.05856	0.0427	0.02189	0.01324	0.01388
	556	0.62127	0.470751	0.323546	0.240681	0.173979																							556	0.05788	0.04245	0.02171	0.01331	0.014
	555	0.628449	0.476339	0.32731	0.243334	0.175615																							555	0.05721	0.0421	0.02167	0.01331	0.01405
	554	0.635969	0.482139	0.331107	0.245926	0.177358																							554	0.05646	0.04172	0.02148	0.01334	0.01423
	553	0.643605	0.487848	0.334778	0.248477	0.179031																							553	0.05587	0.04146	0.02151	0.01347	0.01442
	552	0.651295	0.493846	0.338838	0.251295	0.180891																							552	0.05526	0.04117	0.02145	0.0136	0.01454
	551	0.659255	0.499751	0.342763	0.253941	0.182595																							551	0.05459	0.04093	0.02142	0.01358	0.01464
	550	0.667206	0.505688	0.346603	0.256625	0.184267																							550	0.0539	0.04051	0.02126	0.01365	0.01474
	549	0.675322	0.51175	0.350511	0.25924	0.185966																							549	0.05323	0.04024	0.02111	0.0137	0.01485
	548	0.68355	0.51803	0.354563	0.262034	0.187765																							548	0.05252	0.03998	0.02109	0.01371	0.01508
	547	0.692034	0.524415	0.358772	0.264822	0.189534																							547	0.05187	0.03968	0.02097	0.0138	0.01517
	546	0.700514	0.530747	0.362991	0.267702	0.191384																							546	0.05122	0.03934	0.02092	0.01392	0.01531
	545	0.70894	0.537168	0.36727	0.27056	0.193137																							545	0.05048	0.03898	0.02081	0.01391	0.01551
	544	0.717942	0.543695	0.371461	0.273394	0.195021																							544	0.04988	0.03876	0.02076	0.01398	0.01555
	543	0.726582	0.550098	0.375645	0.276118	0.196676																							543	0.04935	0.03848	0.02067	0.0141	0.01575
	542	0.734985	0.55643	0.379726	0.278849	0.198342																							542	0.04874	0.03827	0.02065	0.0142	0.01593
	541	0.743617	0.56278	0.383848	0.281585	0.199975																							541	0.04804	0.03802	0.02056	0.0142	0.01609
	540	0.752176	0.56932	0.388139	0.284279	0.201784																							540	0.04747	0.03772	0.02051	0.01435	0.01625
	539	0.760848	0.575731	0.392428	0.28716	0.203431																							539	0.04682	0.03742	0.02032	0.01436	0.01635
	538	0.769436	0.582256	0.396639	0.290049	0.205317																							538	0.04629	0.03721	0.02036	0.01451	0.01652
	537	0.777659	0.588318	0.40063	0.292732	0.207																							537	0.04566	0.03695	0.02025	0.0146	0.01662
	536	0.785946	0.594511	0.404821	0.295454	0.20874																							536	0.0451	0.03661	0.02026	0.01453	0.01682
	535	0.794181	0.600728	0.408989	0.298254	0.210484																							535	0.04439	0.03633	0.02018	0.01467	0.01694
	534	0.802135	0.606616	0.413003	0.300942	0.212196																							534	0.04388	0.03613	0.02011	0.01476	0.01712
	533	0.809878	0.612456	0.416885	0.303654	0.213973																							533	0.04325	0.03583	0.01996	0.01477	0.01727
	532	0.817526	0.618197	0.420702	0.306287	0.215704																							532	0.04275	0.03566	0.02003	0.01495	0.01746
	531	0.824851	0.62375	0.4246	0.309003	0.217511																							531	0.04206	0.03534	0.01988	0.01493	0.01763
	530	0.831877	0.629176	0.428314	0.311606	0.219272																							530	0.04153	0.03515	0.01989	0.01505	0.01777
	529	0.838388	0.634094	0.431668	0.314058	0.220903																							529	0.04101	0.03494	0.01985	0.01508	0.01788
	528	0.844872	0.639099	0.43516	0.316597	0.222658																							528	0.04048	0.0347	0.01976	0.01527	0.01809
	527	0.851012	0.643777	0.438542	0.319078	0.224418																							527	0.03989	0.03447	0.0197	0.01536	0.01824
	526	0.856643	0.648139	0.441677	0.3214	0.226071																							526	0.0393	0.03427	0.01972	0.0154	0.0184
	525	0.861758	0.652123	0.444562	0.323596	0.22765																							525	0.03883	0.03408	0.01969	0.01556	0.01859
	524	0.866434	0.656111	0.447549	0.325849	0.229254																							524	0.03819	0.03366	0.01955	0.01554	0.01868
	523	0.870822	0.65944	0.45015	0.328093	0.230852																							523	0.03768	0.03348	0.01951	0.01561	0.01883
	522	0.874514	0.662491	0.452541	0.329928	0.232378																							522	0.0372	0.03334	0.0195	0.01578	0.01912
	521	0.877535	0.665131	0.454612	0.331749	0.233851																							521	0.03669	0.03312	0.01951	0.01585	0.01923
	520	0.880166	0.667513	0.456534	0.333554	0.235306																							520	0.03614	0.03286	0.01948	0.01595	0.01936
	519	0.882041	0.669298	0.458191	0.335174	0.236591																							519	0.03562	0.03262	0.01938	0.01602	0.01947
	518	0.883533	0.670807	0.459656	0.336573	0.237906																							518	0.03511	0.03245	0.01937	0.01615	0.01977
	517	0.88424	0.671874	0.460891	0.338055	0.239188																							517	0.03457	0.03226	0.0194	0.01623	0.01996
	516	0.884515	0.67257	0.461784	0.339304	0.240429																							516	0.0341	0.03206	0.01934	0.01635	0.02004
	515	0.884126	0.672885	0.462524	0.340502	0.241568																							515	0.03356	0.03187	0.01933	0.01648	0.02025
	514	0.883085	0.672589	0.462968	0.341355	0.242612																							514	0.03308	0.03155	0.01929	0.01654	0.02037
	513	0.881458	0.672017	0.463123	0.342295	0.243672																							513	0.03272	0.03151	0.01937	0.01664	0.02065
	512	0.879158	0.671063	0.463045	0.343035	0.24473																							512	0.03225	0.03127	0.01927	0.01673	0.02076
	511	0.876308	0.669598	0.462757	0.343593	0.245579																							511	0.03173	0.03102	0.01927	0.01691	0.02097
	510	0.872919	0.667807	0.462187	0.344089	0.246435																							510	0.03121	0.03074	0.01915	0.01688	0.02103
	509	0.869066	0.665638	0.461493	0.344507	0.247347																							509	0.03079	0.03062	0.01919	0.01702	0.02124
	508	0.864621	0.662982	0.46036	0.344755	0.248082																							508	0.03032	0.03043	0.01915	0.01702	0.02136
	507	0.859389	0.660153	0.459113	0.344845	0.248738																							507	0.02998	0.03022	0.01919	0.01713	0.02158
	506	0.853786	0.656813	0.457628	0.344897	0.249441																							506	0.02957	0.0301	0.01913	0.01735	0.02176
	505	0.847748	0.653223	0.45603	0.344897	0.250084																							505	0.02893	0.02991	0.01906	0.01737	0.02191
	504	0.841068	0.649204	0.454159	0.344741	0.250661																							504	0.02857	0.02977	0.01915	0.01758	0.0222
	503	0.834143	0.645035	0.452146	0.344407	0.251137																							503	0.028	0.02947	0.01903	0.01754	0.02225
	502	0.82686	0.640644	0.45002	0.344128	0.251786																							502	0.02762	0.02941	0.019	0.01772	0.02246
	501	0.818811	0.635849	0.447666	0.343713	0.252242																							501	0.02718	0.02909	0.01904	0.0177	0.02251
	500	0.810571	0.630918	0.445173	0.343263	0.252682																							500	0.02686	0.02901	0.01903	0.01791	0.02278
	499	0.802261	0.625764	0.442629	0.3427	0.253147																							499	0.02628	0.02889	0.01891	0.01785	0.02292
	498	0.793468	0.620339	0.439984	0.34219	0.253617																							498	0.0259	0.0287	0.01899	0.01804	0.02308
	497	0.78453	0.614884	0.437226	0.341585	0.253933																							497	0.02552	0.02862	0.01903	0.01821	0.02331
	496	0.775291	0.609175	0.434413	0.340884	0.254438																							496	0.02512	0.02846	0.019	0.01829	0.02335
	495	0.76584	0.603329	0.431512	0.340204	0.254804																							495	0.02469	0.02829	0.01898	0.0183	0.02365
	494	0.75649	0.597507	0.428428	0.339545	0.255312																							494	0.02442	0.02814	0.01897	0.01847	0.02373
	493	0.746843	0.591669	0.425595	0.338798	0.255699																							493	0.02392	0.02795	0.01895	0.01851	0.02396
	492	0.737045	0.585713	0.422562	0.338153	0.25612																							492	0.02373	0.02792	0.01893	0.01866	0.02418
	491	0.727495	0.579733	0.419578	0.337449	0.256599																							491	0.02324	0.02776	0.01891	0.01871	0.02422
	490	0.717393	0.573673	0.416476	0.336678	0.257117																							490	0.02282	0.02755	0.01887	0.0188	0.02436
	489	0.707663	0.567665	0.413563	0.336	0.257562																							489	0.02256	0.0275	0.01891	0.01888	0.02454
	488	0.697842	0.561567	0.410446	0.335436	0.258023																							488	0.02224	0.02734	0.01893	0.01899	0.02468
	487	0.688177	0.555574	0.407561	0.334736	0.258545																							487	0.02203	0.02726	0.01891	0.01908	0.02484
	486	0.67832	0.549636	0.404628	0.334126	0.259132																							486	0.02164	0.02709	0.01889	0.01906	0.02491
	485	0.668428	0.543742	0.401665	0.333506	0.259631																							485	0.02145	0.02713	0.01894	0.01921	0.02518
	484	0.658734	0.537907	0.398782	0.332945	0.260344																							484	0.02129	0.02704	0.01892	0.01939	0.02526
	483	0.648913	0.531896	0.395805	0.332392	0.260901																							483	0.02095	0.02695	0.01896	0.01937	0.02529
	482	0.639253	0.525943	0.392928	0.331825	0.261576																							482	0.02084	0.02693	0.01898	0.01953	0.02558
	481	0.629816	0.520245	0.390187	0.331334	0.262329																							481	0.0206	0.02676	0.01896	0.01943	0.02555
	480	0.620219	0.514392	0.387344	0.330815	0.262961																							480	0.0205	0.02685	0.01907	0.01959	0.02574
	479	0.610589	0.508645	0.384695	0.330421	0.263724																							479	0.02037	0.02679	0.01906	0.01972	0.02579
	478	0.601287	0.503172	0.382063	0.330103	0.264407																							478	0.0204	0.02686	0.0192	0.01984	0.02599
	477	0.592073	0.497624	0.379465	0.32978	0.265226																							477	0.0203	0.02683	0.01919	0.01984	0.0261
	476	0.582905	0.492236	0.376903	0.329495	0.26611																							476	0.02042	0.0269	0.01929	0.01999	0.02622
	475	0.574011	0.486905	0.374458	0.329235	0.267																							475	0.02051	0.02702	0.01941	0.02013	0.02644
	474	0.56507	0.481621	0.371966	0.328946	0.267832																							474	0.02072	0.02721	0.01952	0.02023	0.02653
	473	0.556344	0.476392	0.369732	0.328863	0.268825																							473	0.02083	0.0273	0.01957	0.02035	0.02664
	472	0.547769	0.471317	0.367482	0.328893	0.269794																							472	0.0211	0.02753	0.01974	0.02047	0.02683
	471	0.539355	0.466449	0.365248	0.32874	0.270766																							471	0.02146	0.02766	0.01979	0.02052	0.02689
	470	0.531056	0.461485	0.363165	0.328709	0.271845																							470	0.02199	0.02813	0.02012	0.02075	0.02708
	469	0.522955	0.45677	0.361013	0.328786	0.27299																							469	0.02248	0.02835	0.02026	0.0208	0.02717
	468	0.514977	0.452118	0.359151	0.328858	0.274176																							468	0.02319	0.02871	0.02052	0.02101	0.02737
	467	0.507152	0.447602	0.357159	0.329027	0.275284																							467	0.02398	0.02926	0.02088	0.02124	0.02756
	466	0.499512	0.44312	0.355422	0.329293	0.276489																							466	0.02488	0.02969	0.02104	0.02131	0.02764
	465	0.492143	0.438837	0.353688	0.329581	0.277739																							465	0.0259	0.03033	0.02132	0.0215	0.02782
	464	0.484827	0.434678	0.352021	0.329881	0.279094																							464	0.02703	0.03101	0.02176	0.02161	0.02796
	463	0.477648	0.430598	0.350458	0.330278	0.280398																							463	0.02856	0.03182	0.02218	0.02195	0.02823
	462	0.470586	0.426652	0.349001	0.330721	0.281825																							462	0.03012	0.03264	0.02264	0.02208	0.02834
	461	0.46377	0.42286	0.347562	0.331264	0.28319																							461	0.03177	0.03365	0.02307	0.02233	0.02844
	460	0.457118	0.419043	0.346203	0.331829	0.284694																							460	0.03386	0.03473	0.02366	0.02263	0.02866
	459	0.450722	0.415451	0.345053	0.332405	0.286321																							459	0.03602	0.03597	0.02427	0.02286	0.02884
	458	0.444383	0.412073	0.343925	0.333199	0.287928																							458	0.03868	0.03741	0.025	0.0232	0.02903
	457	0.43842	0.40883	0.342863	0.333917	0.289513																							457	0.04138	0.03887	0.02571	0.02343	0.02913
	456	0.432496	0.405546	0.341936	0.334704	0.291195																							456	0.0447	0.04063	0.02655	0.02381	0.02946
	455	0.4268	0.402503	0.34105	0.335481	0.292864																							455	0.04823	0.04259	0.02757	0.02433	0.02969
	454	0.421407	0.399603	0.340236	0.33657	0.294594																							454	0.05196	0.04463	0.02851	0.02473	0.0299
	453	0.416089	0.396782	0.339544	0.337405	0.296437																							453	0.05616	0.04692	0.02956	0.02501	0.03006
	452	0.411087	0.394158	0.338956	0.338456	0.298196																							452	0.06084	0.04934	0.03083	0.02559	0.03034
	451	0.406172	0.391626	0.338521	0.339584	0.300101																							451	0.06589	0.05209	0.03215	0.026	0.03058
	450	0.401527	0.389273	0.338037	0.340726	0.302017																							450	0.07123	0.05502	0.03352	0.02657	0.0307
	449	0.397203	0.387164	0.337774	0.341951	0.303927																							449	0.07707	0.05815	0.03509	0.02717	0.03109
	448	0.393085	0.385153	0.337613	0.343279	0.306015																							448	0.08343	0.06144	0.03667	0.02768	0.03124
	447	0.388985	0.383151	0.337441	0.344655	0.308018																							447	0.09022	0.06511	0.03837	0.02847	0.0316
	446	0.385105	0.381437	0.337467	0.345995	0.310102																							446	0.09723	0.0689	0.04021	0.02902	0.03181
	445	0.381517	0.379706	0.337417	0.347431	0.312106																							445	0.1049	0.07302	0.04226	0.0298	0.03219
	444	0.378162	0.378119	0.337567	0.3489	0.314312																							444	0.11294	0.07742	0.04434	0.03059	0.03254
	443	0.374897	0.376856	0.337919	0.350575	0.316571																							443	0.12112	0.08188	0.04649	0.03135	0.03282
	442	0.371757	0.375509	0.338232	0.352269	0.318828																							442	0.13012	0.0867	0.04882	0.03225	0.0332
	441	0.368809	0.374319	0.338636	0.3539	0.321105																							441	0.13941	0.09192	0.05133	0.03311	0.03357
	440	0.366069	0.373191	0.339046	0.355606	0.323406																							440	0.14894	0.09708	0.05376	0.03408	0.03389
	439	0.363318	0.37224	0.339535	0.357402	0.325829																							439	0.15903	0.10265	0.0565	0.03505	0.03439
	438	0.360746	0.37136	0.340165	0.359183	0.328113																							438	0.16921	0.10824	0.05925	0.03609	0.03477
	437	0.358353	0.370561	0.340813	0.361085	0.330716																							437	0.17955	0.11394	0.06201	0.03711	0.03521
	436	0.355912	0.369734	0.341534	0.363116	0.333224																							436	0.19062	0.12004	0.06494	0.03823	0.03583
	435	0.35381	0.369149	0.342349	0.365145	0.335848																							435	0.20142	0.12611	0.06806	0.0394	0.03632
	434	0.3516	0.368475	0.343156	0.367144	0.33838																							434	0.21252	0.13228	0.07106	0.0406	0.03685
	433	0.349523	0.36795	0.344003	0.369146	0.341003																							433	0.22332	0.13832	0.0741	0.04187	0.03743
	432	0.347528	0.367399	0.344866	0.371204	0.343624																							432	0.23423	0.14446	0.07716	0.04296	0.03794
	431	0.345501	0.366975	0.345855	0.373479	0.346347																							431	0.245	0.15066	0.0804	0.04425	0.03866
	430	0.343581	0.366695	0.34679	0.375603	0.349118																							430	0.25564	0.15683	0.08344	0.04555	0.03939
	429	0.341709	0.366211	0.347786	0.377743	0.351821																							429	0.26569	0.16252	0.08634	0.04685	0.04012
	428	0.340011	0.365995	0.348878	0.380049	0.354674																							428	0.27514	0.168	0.08915	0.04798	0.04078
	427	0.338279	0.365635	0.349991	0.382233	0.35759																							427	0.28413	0.17337	0.09202	0.0493	0.04158
	426	0.336573	0.365444	0.351086	0.384687	0.360388																							426	0.29236	0.17829	0.09474	0.05054	0.04236
	425	0.334943	0.365215	0.352242	0.38698	0.363305																							425	0.29961	0.18275	0.09713	0.05185	0.04316
	424	0.333206	0.364959	0.353552	0.389336	0.366273																							424	0.30607	0.18667	0.09935	0.05303	0.04403
	423	0.331661	0.365017	0.354662	0.391713	0.3694																							423	0.3114	0.19028	0.10142	0.05409	0.04491
	422	0.33022	0.365047	0.35615	0.394303	0.372487																							422	0.31585	0.19318	0.1033	0.05531	0.04591
	421	0.32889	0.365047	0.357425	0.396852	0.37547																							421	0.31924	0.19566	0.10486	0.05652	0.04698
	420	0.327634	0.365093	0.358855	0.399415	0.378751																							420	0.32167	0.1976	0.10631	0.05767	0.04805
	419	0.326296	0.365367	0.360365	0.402053	0.381964																							419	0.32321	0.19895	0.10754	0.05868	0.04905
	418	0.325274	0.365583	0.361975	0.404933	0.385406																							418	0.32407	0.20006	0.10869	0.05986	0.05029
	417	0.324228	0.366013	0.363673	0.407661	0.388746																							417	0.32422	0.20092	0.10977	0.061	0.05154
	416	0.323324	0.366358	0.365337	0.410441	0.392133																							416	0.32387	0.20153	0.11055	0.06221	0.05276
	415	0.322456	0.36678	0.36718	0.413451	0.395632																							415	0.32328	0.20191	0.11148	0.06348	0.05423
	414	0.321802	0.367472	0.369046	0.416473	0.399329																							414	0.32211	0.20207	0.11225	0.06467	0.05552
	413	0.321262	0.368215	0.371057	0.419597	0.403012																							413	0.32098	0.20211	0.11305	0.06605	0.0571
	412	0.320841	0.368897	0.373071	0.422637	0.406565																							412	0.31947	0.20209	0.11386	0.06736	0.0587
	411	0.320541	0.369941	0.375234	0.425962	0.410404																							411	0.31803	0.20217	0.11487	0.06878	0.06035
	410	0.320345	0.371066	0.377422	0.429148	0.414255																							410	0.31638	0.20201	0.11563	0.07031	0.06203
	409	0.320448	0.372049	0.379767	0.432654	0.418191																							409	0.31482	0.20208	0.11656	0.07181	0.06379
	408	0.320441	0.373387	0.382155	0.436007	0.42209																							408	0.31331	0.20211	0.11759	0.07339	0.0656
	407	0.320631	0.374616	0.384511	0.43941	0.426098																							407	0.31222	0.2024	0.11864	0.07508	0.06762
	406	0.32117	0.37612	0.387015	0.442852	0.43008																							406	0.31135	0.20274	0.12001	0.07692	0.06962
	405	0.321612	0.3775	0.389478	0.446438	0.434086																							405	0.31096	0.20354	0.1215	0.07897	0.07189
	404	0.322152	0.37919	0.392192	0.449887	0.438187																							404	0.31116	0.20468	0.12349	0.08144	0.07445
	403	0.322951	0.380841	0.394829	0.453664	0.44239																							403	0.31206	0.20641	0.12589	0.08419	0.07752
	402	0.323949	0.382822	0.397662	0.457386	0.446523																							402	0.31364	0.20874	0.12875	0.08747	0.08098
	401	0.325172	0.384745	0.400448	0.461181	0.450818																							401	0.31613	0.21167	0.13238	0.09142	0.08506
	400	0.326327	0.38673	0.40331	0.464846	0.454898																							400	0.31954	0.21554	0.13686	0.09618	0.09004
	399	0.327722	0.388879	0.406316	0.468723	0.459331																							399	0.32409	0.2205	0.1424	0.10218	0.09608
	398	0.329257	0.391126	0.409354	0.47258	0.463556																							398	0.32992	0.22676	0.14924	0.10925	0.10329
	397	0.330948	0.393486	0.412588	0.47652	0.467756																							397	0.3372	0.23426	0.15757	0.11806	0.11219
	396	0.333087	0.396114	0.415754	0.480661	0.472317																							396	0.34652	0.24384	0.16806	0.12897	0.12333
	395	0.335223	0.398997	0.419152	0.484772	0.476849																							395	0.35782	0.25539	0.18079	0.14225	0.13699
	394	0.337581	0.401813	0.422602	0.488964	0.481425																							394	0.37204	0.26994	0.1967	0.15886	0.15366
	393	0.340169	0.404742	0.426207	0.493083	0.485938																							393	0.39005	0.28817	0.21644	0.17936	0.17449
	392	0.343055	0.407906	0.429839	0.49739	0.490597																							392	0.41291	0.31076	0.24102	0.20491	0.20023
	391	0.346169	0.411299	0.43362	0.501897	0.495282																							391	0.44118	0.33865	0.27098	0.23592	0.23168
	390	0.349512	0.414857	0.437626	0.50644	0.5003																							390	0.47676	0.37305	0.30793	0.27411	0.27011
	389	0.353162	0.418447	0.441815	0.510994	0.504973																							389	0.52093	0.41562	0.35307	0.32068	0.31665
	388	0.356843	0.422258	0.445791	0.515745	0.50996																							388	0.5753	0.46731	0.40777	0.37691	0.37292
	387	0.360709	0.426234	0.449839	0.520445	0.514849																							387	0.64288	0.53054	0.47446	0.4457	0.44139
	386	0.364974	0.430367	0.454278	0.525442	0.52006																							386	0.7266	0.60791	0.55566	0.52817	0.52438
	385	0.3694	0.434533	0.458674	0.530197	0.52493																							385	0.82338	0.69596	0.64755	0.6222	0.61817
	384	0.374006	0.439066	0.463292	0.535244	0.530477																							384	0.93987	0.80018	0.75714	0.73437	0.72984
	383	0.378772	0.443704	0.468095	0.540348	0.535736																							383	1.07452	0.91734	0.88063	0.86089	0.85602
	382	0.383765	0.448409	0.472979	0.545433	0.54117																							382	1.22501	1.04374	1.01485	0.99877	0.99308
	381	0.389068	0.453225	0.477683	0.550792	0.546237																							381	1.38548	1.17138	1.15213	1.14117	1.13475
	380	0.394258	0.458102	0.482691	0.55595	0.551797																							380	1.54285	1.28886	1.28078	1.27542	1.26839
	379	0.399873	0.463258	0.48769	0.561315	0.55734																							379	1.67979	1.38171	1.38437	1.38623	1.37793
	378	0.405688	0.468568	0.492694	0.566806	0.562613																							378	1.78483	1.44896	1.45939	1.46656	1.45696
	377	0.411539	0.473899	0.498037	0.572109	0.568031																							377	1.84789	1.48574	1.50236	1.51297	1.50379
	376	0.417416	0.479143	0.503132	0.577732	0.573414																							376	1.87844	1.50452	1.52291	1.53566	1.52575
	375	0.423651	0.484757	0.508463	0.583184	0.579203																							375	1.89205	1.51386	1.53313	1.54563	1.53584
	374	0.429719	0.490142	0.513706	0.588669	0.584647																							374	1.89688	1.51643	1.53653	1.55026	1.54032
	373	0.436087	0.495785	0.519031	0.594327	0.590411																							373	1.89919	1.51932	1.53877	1.5522	1.54199
	372	0.442593	0.50144	0.524366	0.599754	0.595901																							372	1.90018	1.51967	1.54016	1.55379	1.54437
	371	0.44919	0.507101	0.530054	0.605504	0.601534																							371	1.90052	1.52228	1.54152	1.55525	1.5451
	370	0.455815	0.512901	0.535291	0.611128	0.607273																							370	1.90171	1.52372	1.544	1.55773	1.54767
	369	0.462335	0.518669	0.541034	0.61686	0.612942																							369	1.90204	1.52464	1.54454	1.55823	1.54882
	368	0.469304	0.524562	0.546542	0.622645	0.618796																							368	1.90239	1.52653	1.54624	1.56023	1.54942
	367	0.476365	0.530672	0.55237	0.628589	0.624844																							367	1.90367	1.52775	1.54804	1.5614	1.55209
	366	0.483385	0.536884	0.558215	0.634728	0.630753																							366	1.90459	1.52962	1.5496	1.5633	1.55302
	365	0.490915	0.543327	0.564387	0.640761	0.636916																							365	1.90532	1.53068	1.55129	1.56545	1.55573
	364	0.498903	0.550324	0.570822	0.647409	0.643436																							364	1.90703	1.53278	1.55295	1.56694	1.55655
	363	0.507129	0.557378	0.577423	0.653909	0.649962																							363	1.90756	1.53478	1.55525	1.56868	1.55838
	362	0.515814	0.565092	0.584214	0.660861	0.656372																							362	1.90825	1.53625	1.55641	1.56975	1.56055
	361	0.524744	0.573207	0.591433	0.667908	0.663259																							361	1.90933	1.53779	1.55797	1.57234	1.56144
	360	0.534622	0.581648	0.599203	0.675221	0.670277																							360	1.91039	1.53966	1.56019	1.57429	1.56474
	359	0.545128	0.590516	0.606983	0.682588	0.677408																							359	1.91135	1.54291	1.56274	1.57587	1.56579
	358	0.556101	0.599754	0.615053	0.690109	0.68445																							358	1.91296	1.54396	1.56457	1.57827	1.56881
	357	0.568032	0.609904	0.623405	0.698132	0.691689																							357	1.91387	1.54633	1.56624	1.57975	1.57012
	356	0.581378	0.620668	0.632487	0.706051	0.699367																							356	1.91573	1.54849	1.56916	1.58294	1.57229
	355	0.595481	0.63255	0.64224	0.714491	0.706909																							355	1.91667	1.55011	1.57015	1.58486	1.57526
	354	0.611508	0.645408	0.652154	0.723267	0.714776																							354	1.91775	1.5539	1.57328	1.58707	1.57646
	353	0.62866	0.659083	0.662768	0.732387	0.722652																							353	1.91945	1.5555	1.5764	1.58967	1.57986
	352	0.647882	0.674071	0.67438	0.741636	0.730514																							352	1.92096	1.55823	1.57761	1.59199	1.58171
	351	0.669194	0.690571	0.686681	0.751555	0.739101																							351	1.92256	1.56041	1.58101	1.59451	1.58444
	350	0.693177	0.708658	0.700263	0.762167	0.747949																							350	1.92406	1.56262	1.58287	1.59683	1.58647
	349	0.732069	0.743681	0.725298	0.789875	0.773624																							349	2.13665	1.68325	1.71177	1.72868	1.71846
	348	0.761796	0.765965	0.74162	0.802096	0.783319																							348	2.13951	1.68593	1.71394	1.73146	1.71818
	347	0.792986	0.788766	0.758664	0.814335	0.792355																							347	2.14061	1.68914	1.71763	1.73483	1.72212
	346	0.827897	0.814304	0.776086	0.827404	0.802282																							346	2.14492	1.69429	1.71924	1.73676	1.72602
	345	0.862912	0.840895	0.79495	0.840599	0.813208																							345	2.1456	1.69526	1.72294	1.74027	1.7277
	344	0.900885	0.868361	0.814044	0.854628	0.823595																							344	2.1496	1.69807	1.7247	1.74355	1.73115
	343	0.939318	0.897455	0.833952	0.868871	0.834898																							343	2.15381	1.70391	1.73046	1.74637	1.73421
	342	0.978959	0.925805	0.854857	0.883362	0.84564																							342	2.15626	1.70634	1.73412	1.75091	1.74009
	341	1.01809	0.954714	0.874574	0.897813	0.856549																							341	2.15862	1.71119	1.73553	1.75463	1.74181
	340	1.05653	0.983544	0.895179	0.912581	0.86734																							340	2.16319	1.7147	1.74161	1.75929	1.74669
	339	1.09492	1.01063	0.914575	0.925591	0.877497																							339	2.1716	1.71678	1.74469	1.761	1.74869
	338	1.13169	1.03854	0.934405	0.939528	0.888075																							338	2.17483	1.72037	1.74548	1.76345	1.75175
	337	1.16682	1.06423	0.9525	0.953018	0.898339																							337	2.17911	1.72494	1.75194	1.7685	1.75802
	336	1.19915	1.08837	0.970439	0.965917	0.908082																							336	2.1842	1.7303	1.75792	1.77519	1.76361
	335	1.22957	1.11053	0.986973	0.977862	0.917754																							335	2.19005	1.7364	1.76241	1.77902	1.76661
	334	1.25691	1.13166	1.00216	0.989662	0.926615																							334	2.19452	1.74114	1.76755	1.78617	1.77397
	333	1.28151	1.15056	1.01681	1.00007	0.935852																							333	2.19846	1.74834	1.774	1.7906	1.77935
	332	1.30243	1.16608	1.02866	1.01022	0.943567																							332	2.20393	1.7543	1.78237	1.79771	1.78627
	331	1.31943	1.17951	1.03956	1.01899	0.950866																							331	2.21083	1.7608	1.78714	1.80432	1.79205
	330	1.33211	1.19011	1.04805	1.02661	0.957687																							330	2.21869	1.76926	1.79651	1.81274	1.7998
	329	1.34223	1.19831	1.05556	1.03335	0.964168																							329	2.22425	1.77562	1.80289	1.82137	1.80943
	328	1.34928	1.20519	1.06088	1.04035	0.969965																							328	2.23265	1.78528	1.81066	1.82635	1.8147
	327	1.35216	1.20831	1.06474	1.04453	0.975643																							327	2.24255	1.79586	1.82237	1.84002	1.82691
	326	1.35211	1.20956	1.06719	1.04887	0.979745																							326	2.25203	1.80695	1.83203	1.84953	1.8381
	325	1.3506	1.20911	1.06796	1.05217	0.983759																							325	2.26189	1.81772	1.84388	1.85992	1.84902
	324	1.34461	1.20756	1.06771	1.05522	0.986863																							324	2.27208	1.8279	1.85548	1.87154	1.8608
	323	1.33724	1.20298	1.06578	1.05584	0.989566																							323	2.28358	1.84257	1.86669	1.88422	1.8707
	322	1.32744	1.19761	1.06263	1.05657	0.991528																							322	2.29463	1.8543	1.88189	1.89795	1.88705
	321	1.31631	1.19009	1.05903	1.05664	0.992885																							321	2.308	1.86931	1.89345	1.91086	1.9
	320	1.30227	1.18133	1.05365	1.05491	0.993729																							320	2.32084	1.88384	1.91176	1.92705	1.91489
	319	1.28679	1.1713	1.04785	1.05309	0.993621																							319	2.33695	1.89901	1.92535	1.94315	1.93165
	318	1.27028	1.16048	1.04065	1.05029	0.992847																							318	2.35257	1.91777	1.94325	1.95957	1.94819
	317	1.25245	1.14793	1.03264	1.04744	0.991326																							317	2.36969	1.93529	1.96264	1.98012	1.96815
	316	1.23328	1.13516	1.02394	1.04305	0.989696																							316	2.38833	1.95667	1.9818	1.99755	1.98676
	315	1.21317	1.12124	1.01425	1.03842	0.98707																							315	2.40855	1.97593	2.00381	2.02033	2.00958
	314	1.19217	1.10689	1.00497	1.03351	0.984198																							314	2.42843	2.00163	2.02522	2.04302	2.03228
	313	1.17151	1.09234	0.994012	1.02764	0.980447																							313	2.45059	2.02614	2.05295	2.06814	2.05614
	312	1.14865	1.07569	0.982749	1.02141	0.976603																							312	2.47715	2.05121	2.07695	2.09336	2.08322
	311	1.1262	1.06006	0.971712	1.01439	0.971742																							311	2.50214	2.08228	2.10735	2.12342	2.111
	310	1.10335	1.04375	0.96019	1.00713	0.966791																							310	2.53161	2.11264	2.13744	2.15469	2.14379
	309	1.08043	1.02677	0.948197	0.99942	0.961457																							309	2.56416	2.1468	2.1711	2.18593	2.17581
	308	1.05846	1.01046	0.936525	0.991638	0.955856																							308	2.59727	2.18199	2.20818	2.22488	2.21124
	307	1.03608	0.994152	0.923809	0.983336	0.949385																							307	2.63515	2.22202	2.24837	2.26371	2.25303
	306	1.0139	0.977021	0.911499	0.974706	0.942853																							306	2.67502	2.26574	2.29153	2.30592	2.29375
	305	0.993499	0.96182	0.900357	0.966793	0.936818																							305	2.71689	2.31136	2.34067	2.35296	2.34306
	304	0.973567	0.946892	0.888937	0.958203	0.929878																							304	2.76591	2.36263	2.38783	2.40199	2.39216
	303	0.954684	0.932124	0.877722	0.949323	0.923177																							303	2.81567	2.41804	2.44451	2.4606	2.44761
	302	0.936911	0.917985	0.866898	0.941588	0.916565																							302	2.87587	2.47995	2.50439	2.52002	2.50894
	301	0.920348	0.905072	0.857072	0.933535	0.909726																							301	2.93658	2.54806	2.57296	2.58703	2.57802
	300	0.904774	0.892768	0.847195	0.92564	0.903859																							300	3.00871	2.62178	2.64997	2.6609	2.65209
[truncated: 52 more columns]

## Sheet: Figure3
b	Control	LPS	LPS+PCNPs	LPS+PCNPs@PEG-Man	d	Control	LPS	LPS+PCNPs	LPS+PCNPs@PEG-Man		e	Control	LPS	LPS+PCNPs	LPS+PCNPs@PEG-Man		f	Control	LPS	LPS+PCNPs	LPS+PCNPs@PEG-Man	g	Control	LPS	LPS+PCNPs	LPS+PCNPs@PEG-Man	h	Control	LPS	LPS+PCNPs	LPS+PCNPs@PEG-Man
ROS	1.45091	15.4228	10.1424	2.84883	live/dead cell staining	0.968912	86.0518	81.8756	14.7565		IL-6	0.89813	327.42	70.5219	7.6211		IL-1β	0.89813	41.9326	2.97935	1.30586	IL-10	1	0.94	1.74	1.91		0.89813	41.9326	2.97935	1.30586
	0.430643	13.2635	5.96765	1.91502		1.00518	78.4145	64.715	30.9016			1.11342	289.015	59.3016	5.85634			1.11342	37.014	2.91804	1.42899		1.07	0.76	1.06	2.01		1.11342	37.014	2.91804	1.42899
	1.11844	16.3706	5.67702	2.55485		1.02591	85.8238	77.0363	21.3782			1	301.453	64.9228	6.82134			1	38.9823	2.93	1.443		0.93	0.75	1.62	1.94		1	38.9823	2.93	1.443

## Sheet: Figure 4
b		Health			Model
PBS	0.5819	0.736	0.7648	0.5571	0.6259	0.8819
PCNPs	1.839	1.035	1.887	1.08	1.8719	1.648
PCNPs@PEG-Man	3.301	3.457	3.16	5.356	5.334	6.202

## Sheet: Figure 5
b	PCNPs	CD206+PCNPs	PCNPs@PEG-Man	CD206+PCNPs@PEG-Man			e	Control	DSS+PBS	DSS+PCNPs	DSS+PCNPs@PEG-Man
	101.06	60.5985	169.95	64.0898				100.982	73.0841	154.377	188.24
	84.9127	97.6309	170.075	54.9252				102.628	48.8974	174.58	208.642
	114.027	68.9526	170.012	70.6359				96.39	55.0306	175.869	201.607
									a

## Sheet: Figure 6
b		PBS						DSS						DSS+PCNPs						DSS+PCNPs@PEG-Man
	0	100	100	100	100	100	100	100	100	100	100	100	100	100	100	100	100	100	100	100	100	100	100	100	100
	1	103	103	103	103	103	103	103	103	103	103	103	103	103	103	103	103	103	103	103	103	103	103	103	103
	2	104.42	106.76	107.11	112.74	103.59	104.37	104.739	106.787	106.977	108.823	111.905	106.466	103.226	106.944	107.489	109.953	112.264	109.048	106.977	109.722	108.252	108.491	107.391	105.306
	3	107.08	106.31	107.56	111.32	104.04	104.85	97.1564	105.43	106.512	107.353	106.667	107.328	103.687	102.778	105.727	105.687	108.019	101.905	97.6744	110.185	108.738	104.717	102.609	102.449
	4	106.19	107.66	108	111.79	104.93	106.31	100.474	100	104.186	101.961	103.333	100.862	99.0783	93.0556	100.881	100.474	105.66	103.333	102.791	102.778	103.883	101.887	96.5217	96.3265
	5	106.19	107.21	108.89	112.26	103.59	106.31	98.5782	95.9276	99.5349	98.0392	100	98.2759	95.8525	91.2037	97.3568	94.7867	97.1698	99.5238	100.93	103.241	105.825	99.5283	89.5652	87.7551
	6	106.64	109.46	108.89	114.15	103.59	108.25	94.7867	94.1176	92.5581	92.6471	96.1905	90.5172	94.4701	87.037	93.8326	91.4692	92.4528	95.7143	93.9535	100.463	103.883	95.283	79.5652	80
	7	106.64	109.01	108.89	116.04	104.04	108.74	90.5213	90.4977	85.5814	88.2353	94.7619	81.4655	92.6267	81.9444	85.4626	86.7299	86.3208	86.6667	88.3721	95.3704	100	94.3396	73.4783	70.2041
	8	105.75	110.81	114.67	118.4	104.48	110.68	88.6256	85.5204	78.1395	81.3726	91.4286	73.7069	90.7834	81.9444	84.5815	85.3081	81.6038	87.6191	82.7907	95.3704	101.456	88.6792	68.25	66.94
	9	109.73	113.51	112.89	120.28	106.28	113.59	86.7299	87.3303	75.814	81.3726	95.7143	70.2586	91.7051	83.3333	82.3788	82.4644	80.6604	93.3333	83.7209	100	105.34	92.4528	66.96	74.09
	10	109.292	116.667	113.333	122.17	108.072	115.534	93.3649	90.0452	72.5581	79.4118	101.905	67.2414	95.8525	86.5741	79.2952	91.4692	84.434	100	84.6512	102.315	107.282	96.6981	77.89	80.91
	11	109.734	115.315	110.222	120.755	105.83	112.621	95.2607	95.4751	70.2326	85.2941	103.333	62.931	98.1567	85.1852	81.4978	96.6825	88.2075	98.0952	91.1628	104.167	106.796	100.943	79.98	85.93
	12	110.62	117.568	112	118.868	105.83	113.592	96.6825	98.19	72.5581	88.2353	107.143	59.9138	98.6175	90.2778	85.022	100.474	95.7547	100.952	95.814	105.093	106.796	103.302	83.09	88.92
	13	111.504	115.766	112.444	118.868	104.933	111.65	96.2085	98.6425	77.6744	91.6667	107.143	59.9138	98.6175	89.3518	86.3436	104.265	97.1698	100.476	100	106.481	109.223	101.887	95.07	93.98
	14	113.717	120.27	113.778	119.811	106.727	114.563	98.5782	98.6425	81.8605	94.6078	107.143	59.9138	99.0783	93.0556	90.3084	101.896	96.6981	100	100.93	108.333	107.282	102.359	100.01	104.06
c		PBS						DSS						DSS+PCNPs						DSS+PCNPs@PEG-Man
	1	0	0	0	0	0		0	0	0	0	0		0	0	0	0	0		0	0	0	0	0
	2	0	0	0	0	0		0.666667	0	1	0.333333	0.666667		0	0.333333	0.666667	0	0.333333		0.666667	0.666667	0	0.333333	0.666667
	3	0	0	0	0	0		1.33333	1	0.666667	1	1.33333		1	0.666667	1.66667	1	1		1.33333	0.666667	0.333333	0.666667	0.666667
	4	0	0	0	0	0		1.66667	2	1	2	1.66667		1	2	2.33333	1.66667	1.33333		1.66667	1.33333	1	1.33333	2.66667
	5	0	0	0	0	0		1.66667	2.33333	1.66667	2	1.66667		2.33333	2.33333	2.66667	2	2.33333		1.33333	1.66667	1.66667	2	3
	6	0	0	0	0	0		3	3	3	3	2.33333		3	3	3	2.66667	2.66667		3	2	2.33333	2.66667	3.66667
	7	0	0	0	0	0		2.33333	2.66667	3.33333	3.33333	2.33333		2.33333	3	3	3.33333	2.66667		3	2.33333	2	2.66667	3.66667
	8	0	0	0	0	0		2.66667	2.66667	3.66667	3.33333	2.66667		2.66667	3	2.66667	3	3		3	1.33333	2	2.66667	3.33333
	9	0	0	0	0	0		2.66667	2.33333	3.33333	3	2		2.33333	3.33333	2.66667	3	3.66667		2.66667	0.333333	1.66667	1.33333	3
	10	0	0	0	0	0		2	2	3.33333	3	1		2	2.66667	3	2.33333	2.33333		2.33333	0.666667	0.666667	1	2
	11	0	0	0	0	0		2	1.66667	3.33333	2.33333	1		1.33333	2.33333	3	1.66667	2		1.33333	0.333333	0.333333	1	1.66667
	12	0	0	0	0	0		2	2	3.33333	3	1.66667		2	1.33333	1.66667	1.66667	2		0.666667	0.333333	0.666667	0.333333	1
	13	0	0	0	0	0		1.66667	1.66667	3.33333	2	2		1.66667	2	1.33333	1.33333	1.66667		1	0.666667	1.33333	0.333333	0.333333
	14	0	0	0	0	0		2	1	3	2	2		1.33333	2	1.33333	1.33333	1		0	0.333333	1	0.333333	0
e	Control	DSS	DSS+PCNPs	DSS+PCNPs@PEG-Man		f	Control	DSS	DSS+PCNPs	DSS+PCNPs@PEG-Man			h	Control	DSS	DSS+PCNPs	DSS+PCNPs@PEG-Man			i	Control	DSS	DSS+PCNPs	DSS+PCNPs@PEG-Man		j	Control	DSS	DSS+PCNPs	DSS+PCNPs@PEG-Man		k	Control	DSS	DSS+PCNPs	DSS+PCNPs@PEG-Man
	9.3	6.4	7.2	9.6			2.77432	7.49741	6.07463	5.7217				0	12	11	4				4.65385	31.4458	18.6576	12.2459			2.36	215.605	47.897	10.822			63.352	8.596	19.034	57.947
	8.3	6.5	7.3	7.8			2.68165	8.51351	6.25854	4.84188				0	14	6	2				5.33454	30.1625	19.3085	19.6521			0.225	195.247	33.958	12.936			57.947	13.792	18.283	75.75
	8.8	5.3	6.7	7.5			2.78516	7.43662	6.43721	3.13122				0	15	7	3				6.16799	32.0904	24.7362	15.7229			5.66	205	43	11			50.246	6.389	12.302	65.673
	8.3	4.6	6.1	9.5
	9.5	6	7.1	7.9

## Sheet: Figure 7
b	Control	DSS	DSS+PCNPs	DSS+PCNPs@PEG-Man
	98.114	31.7974	39.9861	62.7435
	98.7376	29.8579	52.4268	51.5298
	103.148	29.734	53.3884	62.8701
c	Control	DSS	DSS+PCNPs	DSS+PCNPs@PEG-Man
	96.9582	486.909	332.428	188.213
	102.662	353.612	330.473	210.375
	100.38	425.964	378.055	114.068
d	Control	DSS	DSS+PCNPs	DSS+PCNPs@PEG-Man
	1.05824	0.238435	1.77358	2.67895
	0.990801	0.031286	1.3	3.16382
	0.953739	0.000355	1.53	2.941
e	Control	DSS	DSS+PCNPs	DSS+PCNPs@PEG-Man
	101.745	6.57247	19.2521	48.4441
	92.0393	9.94268	24.0472	54.068
	106.215	7.78123	28.5284	58.0618
f	Control	DSS	DSS+PCNPs	DSS+PCNPs@PEG-Man
	1.03706	7.93098	4.73216	5.4547
	0.964264	7.74089	5.68634	2.96391
	1	7.80986	5.03428	4.01251
g	Control	DSS	DSS+PCNPs	DSS+PCNPs@PEG-Man
	0.82	2.56685	1.21841	1.00347
	1.12	2.77022	1.28788	1.14076
	1	2.66781	1.25371	1.08723
h	Control	DSS	DSS+PCNPs	DSS+PCNPs@PEG-Man
	0.728247	61.7129	11.6116	8.26778
	1.37316	49.0949	14.1969	4.57097
	1.3	55	11.6116	6

## Sheet: Figure 8
a		PCNPs			PCNPs@PEG-Man
	0	111.326	99.4293	105.268	100.351	91.6154	92.0544
	5	97.1027	96.8832	101.361	107.507	104.565	99.4732
	10	98.4636	102.766	97.7612	108.867	106.102	106.629
	15	104.522	102.371	102.853	98.5075	101.229	94.7322
	25	104.917	103.907	105.18	106.014	107.594	98.2002
	50	111.457	108.823	110.843	120.325	110.887	106.146
	100	120.588	120.939	124.188	123.178	117.954	104.214

## Sheet: Figure 9
b	Control	DSS	DSS+PCNPs	DSS+PCNPs@PEG-Man			c	Control	DSS	DSS+PCNPs	DSS+PCNPs@PEG-Man	d	Control	DSS	DSS+PCNPs	DSS+PCNPs@PEG-Man
	309.84	117.375	295.037	281.333				309.84	117.375	250.5	281.333		303	117	290	277
	344.37	209.773	250.5	338.118				344.37	209.773	214.333	338.118		335	205	246	336
	287.429	219.75	214.333	278.789				379.196	135.6	182.929	278.789		286	217	203	278
	379.196	135.6	182.929	184.833									367	129	179	184
e		X	Control	DSS	DSS+PCNPs	DSS+PCNPs@PEG-Man			h	Control	DSS	DSS+PCNPs	DSS+PCNPs@PEG-Man		Control	DSS	DSS+PCNPs	DSS+PCNPs@PEG-Man
	C1	0.006545	-0.11693							0	0.268604	0.0111343	0.00593697		0.000934343	7.79e-05	0.00216067	0.000408775
	C2	0.00015	-0.1216							0	0.156405	0.15549	0.000272517		0.000583964	9.73e-05	0.000175189	7.79e-05
	C3	0.007426	-0.12573							7.79e-05	0.154381	0.0145796	3.89e-05		0.000136258	0.00038931	0	0.00130419
	C4	0.211976	-0.0127							7.79e-05	0.572246	0.0110759	0.00153777		0.00404882	0	7.79e-05	0
	D1	-0.31235		0.067728
	D2	-0.23745		0.016521
	D4	-0.18133		0.11835						Control	DSS	DSS+PCNPs	DSS+PCNPs@PEG-Man		Control	DSS	DSS+PCNPs	DSS+PCNPs@PEG-Man
	D3	0.081984		0.004131						3.4045	0.015756	0.000807999	0.963135		0.241175	0	0.0942905	0.362947
	N1	-0.35926			-0.07231					0.050096	0.0509039	0.164024	0.0682759		1.79815	0	0.0416963	0.238806
	N2	0.019049			0.018697					0.507827	0.01818	0.198768	4.45612		0.19711	0	0.497039	0.0829187
	N3	-0.08261			0.079945					0.037572	0.010908	0.016564	0.445612		1.76356	0	0.00331675	0.260128
	N4	-0.07259			0.04042
	NG1	0.17044				0.059656
	NG2	0.246249				0.014765
	NG3	0.20696				-0.13025
	NG4	0.294808				0.15931			j	Taxonomy	Escherichia-Shigella	Bacteroides	Akkermansia	Lactobacillus	Mucispirillum	Turicibacter	Prevotellaceae_UCG-001	Ruminococcus	Rikenellaceae_RC9_gut_group
										C1	0	0.00515835	0.00241372	0.0738715	0.000136258	0.00367898	0	0.000583964	0.000155724
										C2	7.79e-05	0.00319234	0.0244681	0.00809764	0	3.89e-05	0.00947969	0.000136258	0.00525568
										C3	7.79e-05	0.00513889	0.00181029	0.0724505	0.000720223	0.00365951	0.0138789	0.00404882	3.89e-05
										C4	1.95e-05	0.00457439	0.00463278	0.0116209	7.79e-05	0.000953808	0.0256166	0.000428241	0.00161564
										D1	0.268604	0.0886069	0.000759154	0	0	0.0109785	0.00268624	7.79e-05	0.000253051
										D2	0.156405	0.0633601	0.00245265	0	0.000233586	0.00249158	0.0138205	9.73e-05	1.95e-05
										D3	0.154381	0.142137	0.000875947	0	0.000155724	0.00216067	0.00687131	0.00038931	0.000291982
										D4	0.572246	0.115761	0.000525568	0	0.000428241	0.00134312	0.00060343	0	0.000369844
										N2	0.0111343	0.166079	3.89e-05	0.00387363	0.000116793	0.013509	0.0918187	0.00216067	0
										N2	0.15549	0.261188	0.00790298	0.00171296	0.000895412	0.0291204	0.0129445	0.000175189	0.00110953
										N3	0.0145796	0.211707	0.00957701	0.0204193	0	0.0982033	0.000506102	0	0.00021412
										N4	0.0110759	0.198197	0.000798085	0.000136258	0.000253051	0.00574232	0.00393203	7.79e-05	0.00081755
										NG1	0.00593697	0.0947969	0.0464057	0.0149106	0.000136258	0.0471649	0.00420454	0.000408775	0.000155724
										NG2	0.000272517	0.0388531	0.00328967	0.0098106	0.000350379	0.0302299	0.00391256	7.79e-05	0.000914877
										NG3	3.89e-05	0.0364588	0.214704	0.00340646	0.147607	0.00457439	0.00558659	0.00130419	5.84e-05
										NG4	0.00153777	0.32665	0.0214704	0.0106865	5.84e-05	0.0139178	0.0032118	0	0.0186869
						NG4

## Sheet: Figure S2
a	PCNPs	0	20	30	40	50		d	PCNPs	2	20	40	80	120		g	PCNPs	0	150	300	600	1200		j	PCNPs		0	312	625	1250	2500
	800	0.06285	0.05648	0.05474	0.05351	0.05042			800	0.13187	0.06171	0.01302	-0.00356	0.00125			300	3.901	3.941	OVRFLW	OVRFLW	OVRFLW				800	0.00659	0.01267	0.0236	0.04714	0.09745
	799	0.06346	0.05682	0.05491	0.05391	0.05053			799	0.13146	0.06145	0.01256	-0.00383	0.000873468			310	3.804	3.838	3.901	OVRFLW	OVRFLW				799	0.00678	0.013	0.02347	0.04709	0.09772
	798	0.06431	0.05754	0.05553	0.05419	0.05081			798	0.13118	0.06126	0.01272	-0.00383	0.000990698			320	3.714	3.75	3.815	3.916	OVRFLW				798	0.00707	0.01329	0.024	0.04763	0.09834
	797	0.06515	0.058	0.05583	0.05426	0.05084			797	0.13132	0.06144	0.01283	-0.00367	0.00119			330	3.395	3.281	3.515	3.644	3.468				797	0.00731	0.01357	0.02444	0.04796	0.09877
	796	0.06609	0.05861	0.05629	0.05464	0.05122			796	0.1311	0.06141	0.01263	-0.00369	0.00104			340	2.426	2.333	2.597	2.81	2.984				796	0.00736	0.01364	0.0244	0.0483	0.09928
	795	0.06686	0.05908	0.05667	0.05505	0.05131			795	0.131	0.06126	0.01262	-0.00389	0.00102			350	1.979	1.913	2.143	2.354	2.62				795	0.00785	0.01409	0.02482	0.04891	0.09971
	794	0.06769	0.05948	0.05706	0.05543	0.05158			794	0.13102	0.06132	0.01271	-0.00367	0.00114			360	1.782	1.695	1.898	2.041	2.146				794	0.00794	0.01429	0.0251	0.04889	0.10024
	793	0.06851	0.05987	0.05749	0.05545	0.05161			793	0.1309	0.06129	0.01278	-0.0038	0.000970617			370	1.576	1.461	1.623	1.67	1.555				793	0.00816	0.01446	0.02552	0.04944	0.10063
	792	0.0692	0.06022	0.05748	0.05582	0.05172			792	0.13097	0.06124	0.01267	-0.00376	0.000958242			380	1.299	1.177	1.296	1.283	1.028				792	0.00832	0.01466	0.02569	0.04965	0.1011
	791	0.06991	0.06071	0.05779	0.05587	0.0517			791	0.13079	0.06121	0.01271	-0.00372	0.000775952			390	0.981	0.888	0.979	0.971	0.793				791	0.00861	0.01516	0.02597	0.05021	0.10157
	790	0.07089	0.06107	0.05802	0.05611	0.05181			790	0.1308	0.06122	0.01252	-0.00389	0.000956244			400	0.691	0.638	0.711	0.735	0.695				790	0.0088	0.01536	0.02643	0.05047	0.10212
	789	0.07162	0.06164	0.05854	0.05639	0.052			789	0.13094	0.06145	0.0127	-0.00381	0.00108			410	0.457	0.439	0.496	0.551	0.628				789	0.00906	0.01557	0.02674	0.05088	0.10265
	788	0.0725	0.06224	0.05883	0.05642	0.0522			788	0.13108	0.06126	0.01268	-0.00378	0.000940082			420	0.294	0.298	0.347	0.421	0.573				788	0.00927	0.01593	0.02695	0.05119	0.10313
	787	0.0736	0.06279	0.05928	0.05689	0.05227			787	0.13088	0.06136	0.01256	-0.00398	0.000801885			430	0.202	0.22	0.266	0.351	0.552				787	0.00953	0.0163	0.0274	0.05167	0.10371
	786	0.07443	0.06322	0.05979	0.05729	0.05245			786	0.13105	0.06133	0.0125	-0.00386	0.000794234			440	0.154	0.181	0.226	0.321	0.561				786	0.00986	0.01658	0.02774	0.05198	0.10422
	785	0.07539	0.06372	0.06018	0.05746	0.05266			785	0.13147	0.06153	0.01276	-0.00374	0.00090488			450	0.131	0.166	0.212	0.318	0.592				785	0.01012	0.01698	0.02794	0.05257	0.10465
	784	0.07621	0.0642	0.06043	0.05769	0.05274			784	0.1316	0.06173	0.01281	-0.00356	0.000863352			460	0.118	0.16	0.208	0.327	0.635				784	0.01034	0.0171	0.02826	0.05287	0.10512
	783	0.0771	0.06467	0.06065	0.05775	0.05284			783	0.13161	0.06166	0.01251	-0.00385	0.000862548			470	0.109	0.158	0.211	0.343	0.686				783	0.01079	0.01766	0.02886	0.05342	0.10596
	782	0.07806	0.06504	0.06095	0.05784	0.05273			782	0.13189	0.06179	0.01277	-0.00364	0.000977051			480	0.102	0.161	0.22	0.375	0.773				782	0.01139	0.01822	0.02924	0.05395	0.10659
	781	0.07891	0.06549	0.06145	0.05813	0.05286			781	0.13222	0.06207	0.01285	-0.0036	0.000862418			490	0.097	0.169	0.239	0.423	0.897				781	0.01121	0.01832	0.02936	0.05422	0.10703
	780	0.07969	0.06604	0.06165	0.05829	0.05291			780	0.13272	0.06228	0.01292	-0.00358	0.000903168			500	0.094	0.181	0.261	0.476	1.032				780	0.01168	0.01877	0.03024	0.05483	0.10772
	779	0.08083	0.06662	0.06204	0.05867	0.05318			779	0.13269	0.06221	0.01291	-0.0037	0.000923194			510	0.093	0.194	0.286	0.533	1.175				779	0.01216	0.01906	0.03041	0.05518	0.10811
	778	0.08184	0.06719	0.06252	0.05891	0.05332			778	0.13327	0.06238	0.01282	-0.00362	0.000999753			520	0.093	0.211	0.316	0.6	1.338				778	0.01246	0.01967	0.031	0.05597	0.10895
	777	0.08302	0.06785	0.06295	0.05942	0.05365			777	0.13361	0.06278	0.01295	-0.00354	0.00104			530	0.092	0.228	0.346	0.67	1.51				777	0.01246	0.01987	0.0311	0.05595	0.10908
	776	0.08393	0.06846	0.06328	0.05956	0.05371			776	0.13398	0.06286	0.01284	-0.00357	0.00107			540	0.09	0.239	0.367	0.718	1.627				776	0.01289	0.02019	0.03178	0.05657	0.10997
	775	0.08482	0.0689	0.06354	0.05972	0.0536			775	0.13429	0.06315	0.01298	-0.00356	0.001			550	0.088	0.243	0.376	0.742	1.687				775	0.01327	0.02061	0.03199	0.05709	0.11059
	774	0.0859	0.06933	0.06397	0.05983	0.05376			774	0.13482	0.06323	0.01317	-0.00353	0.00090213			560	0.085	0.248	0.387	0.77	1.756				774	0.01375	0.02099	0.03251	0.0577	0.11131
	773	0.08689	0.06974	0.06415	0.05999	0.05367			773	0.13524	0.06354	0.01315	-0.00358	0.00117			570	0.083	0.257	0.405	0.812	1.861				773	0.01397	0.02144	0.03304	0.05814	0.11187
	772	0.08803	0.07035	0.0646	0.06022	0.05388			772	0.13596	0.06373	0.01316	-0.00341	0.00114			580	0.082	0.271	0.431	0.873	2.006				772	0.01423	0.02154	0.03324	0.05856	0.11234
	771	0.08923	0.0711	0.0651	0.06047	0.05398			771	0.1363	0.0641	0.0133	-0.0035	0.00105			590	0.081	0.289	0.463	0.946	2.182				771	0.01468	0.02215	0.03357	0.05905	0.11315
	770	0.09026	0.07166	0.06545	0.06102	0.05419			770	0.13678	0.06434	0.01327	-0.00346	0.00106			600	0.079	0.291	0.469	0.959	2.216				770	0.01514	0.02257	0.03418	0.05961	0.11377
	769	0.09144	0.07241	0.06591	0.06119	0.05427			769	0.13741	0.06469	0.01335	-0.00348	0.00112			610	0.074	0.259	0.414	0.841	1.936				769	0.01527	0.02293	0.03468	0.06008	0.11422
	768	0.09277	0.07301	0.06643	0.06148	0.05451			768	0.13798	0.06476	0.01336	-0.0034	0.00106			620	0.068	0.208	0.328	0.655	1.496				768	0.01579	0.02358	0.03529	0.06063	0.11503
	767	0.09366	0.07357	0.06673	0.06166	0.05454			767	0.13856	0.06515	0.01349	-0.00337	0.00117			630	0.063	0.165	0.255	0.497	1.124				767	0.01615	0.02382	0.03558	0.06109	0.11571
	766	0.09456	0.07403	0.06705	0.06178	0.05442			766	0.13924	0.06536	0.01361	-0.00337	0.00102			640	0.059	0.133	0.2	0.377	0.845				766	0.0165	0.02416	0.03604	0.06162	0.11625
	765	0.09583	0.07455	0.0674	0.06201	0.05443			765	0.13988	0.06565	0.01364	-0.00352	0.000925217			650	0.056	0.111	0.16	0.292	0.647				765	0.01691	0.02473	0.03645	0.06218	0.11691
	764	0.09707	0.07529	0.06785	0.06225	0.0547			764	0.14072	0.06608	0.01366	-0.00333	0.00125			660	0.054	0.094	0.132	0.231	0.505				764	0.01719	0.02515	0.03695	0.06282	0.1175
	763	0.09829	0.07589	0.06828	0.06235	0.05485			763	0.14131	0.06649	0.01386	-0.00319	0.00121			670	0.052	0.082	0.112	0.186	0.402				763	0.01763	0.02566	0.0376	0.06347	0.11833
	762	0.09967	0.0767	0.06866	0.0628	0.05494			762	0.14202	0.06685	0.0138	-0.00332	0.00118			680	0.051	0.074	0.097	0.154	0.326				762	0.01813	0.02603	0.03792	0.06383	0.11905
	761	0.10104	0.07733	0.06927	0.06324	0.05512			761	0.14266	0.06697	0.01389	-0.0032	0.00126			690	0.05	0.068	0.087	0.132	0.273				761	0.01829	0.02648	0.03835	0.06432	0.11962
	760	0.10229	0.07812	0.06988	0.06369	0.05532			760	0.14336	0.06732	0.01407	-0.00319	0.00114			700	0.05	0.064	0.08	0.117	0.237				760	0.01861	0.02677	0.03874	0.06463	0.12018
	759	0.10365	0.07872	0.07029	0.06385	0.0553			759	0.14425	0.06776	0.01409	-0.0032	0.00126			710	0.05	0.062	0.076	0.108	0.213				759	0.01918	0.02728	0.03927	0.0654	0.12083
	758	0.10492	0.07926	0.07061	0.06386	0.05526			758	0.14485	0.06802	0.01424	-0.0032	0.00115			720	0.051	0.062	0.075	0.103	0.198				758	0.01938	0.02759	0.03962	0.06578	0.12153
	757	0.10598	0.07988	0.07096	0.06417	0.05538			757	0.1455	0.06842	0.01442	-0.00324	0.00127			730	0.052	0.063	0.074	0.1	0.188				757	0.01973	0.02796	0.04012	0.06624	0.12222
	756	0.10742	0.08057	0.07149	0.06437	0.05539			756	0.14622	0.06857	0.01424	-0.00324	0.0013			740	0.053	0.064	0.075	0.099	0.181				756	0.02004	0.02842	0.04062	0.06691	0.1227
	755	0.10865	0.08124	0.07195	0.06463	0.05557			755	0.1469	0.0691	0.01435	-0.00299	0.00128			750	0.054	0.064	0.074	0.098	0.175				755	0.0205	0.02872	0.0409	0.0674	0.12338
	754	0.11036	0.08201	0.07246	0.06507	0.0558			754	0.14757	0.06935	0.01445	-0.00301	0.00131			760	0.054	0.063	0.073	0.096	0.169				754	0.02085	0.02925	0.04154	0.06796	0.12408
	753	0.11169	0.08283	0.07319	0.06551	0.05594			753	0.14843	0.0696	0.01461	-0.00298	0.00142			770	0.053	0.063	0.072	0.094	0.165				753	0.02118	0.02952	0.04183	0.06837	0.1247
	752	0.11324	0.08348	0.07358	0.06582	0.05603			752	0.14889	0.0699	0.01454	-0.00302	0.00132			780	0.053	0.062	0.071	0.093	0.159				752	0.0216	0.03008	0.04244	0.069	0.12536
	751	0.1147	0.08425	0.07407	0.0661	0.05606			751	0.14936	0.07019	0.01473	-0.00295	0.00138			790	0.053	0.062	0.07	0.091	0.155				751	0.02217	0.03051	0.04279	0.06958	0.1261
	750	0.11593	0.08503	0.07446	0.06631	0.05614			750	0.15002	0.07052	0.01474	-0.00282	0.00138			800	0.052	0.061	0.07	0.09	0.151				750	0.02225	0.03073	0.0433	0.06997	0.12672
	749	0.11744	0.08575	0.07486	0.06653	0.05628			749	0.15064	0.07068	0.01479	-0.00295	0.00139												749	0.02254	0.0312	0.04366	0.07041	0.12738
	748	0.11885	0.08645	0.0754	0.06686	0.05631			748	0.15118	0.07097	0.01496	-0.00276	0.00155												748	0.02296	0.03154	0.04395	0.07092	0.12789
	747	0.12049	0.08736	0.07583	0.06709	0.05644			747	0.1516	0.0713	0.01516	-0.00286	0.00146												747	0.0233	0.03201	0.04437	0.07144	0.12863
	746	0.12209	0.08815	0.07663	0.06758	0.05669			746	0.15194	0.07141	0.01498	-0.00291	0.00141												746	0.02353	0.03235	0.04484	0.07192	0.12924
	745	0.12366	0.08913	0.07725	0.06802	0.05701			745	0.15224	0.07143	0.01495	-0.00284	0.00154												745	0.0238	0.03261	0.04519	0.07237	0.12983
	744	0.12525	0.08977	0.07768	0.0683	0.05697			744	0.1526	0.07183	0.01517	-0.0026	0.00159												744	0.02399	0.03282	0.04543	0.07267	0.13019
	743	0.12683	0.09058	0.07834	0.06857	0.05709			743	0.15282	0.07186	0.01511	-0.0027	0.00157												743	0.02434	0.03338	0.04591	0.07321	0.13101
	742	0.12848	0.09145	0.0787	0.06893	0.05722			742	0.15293	0.07195	0.01521	-0.00287	0.00143												742	0.02446	0.03351	0.04627	0.0735	0.13149
	741	0.12993	0.09211	0.07932	0.06903	0.05732			741	0.1532	0.07214	0.01524	-0.00266	0.00164												741	0.02482	0.03392	0.04661	0.07409	0.13217
	740	0.13154	0.09302	0.07985	0.06937	0.05733			740	0.15319	0.0721	0.01519	-0.00263	0.00161												740	0.02513	0.03425	0.04698	0.07456	0.13276
	739	0.13343	0.09398	0.08051	0.06994	0.05757			739	0.15322	0.0721	0.01528	-0.0027	0.00159												739	0.02532	0.03456	0.04737	0.07488	0.13331
	738	0.13525	0.09497	0.08122	0.07033	0.05775			738	0.15324	0.07211	0.01525	-0.0027	0.00166												738	0.02561	0.03476	0.04779	0.07541	0.13395
	737	0.13704	0.09589	0.08182	0.07088	0.05807			737	0.15324	0.07219	0.01526	-0.00257	0.00166												737	0.02573	0.03507	0.04798	0.07582	0.13429
	736	0.13857	0.09661	0.08241	0.07108	0.05807			736	0.15281	0.07193	0.01519	-0.00272	0.00153												736	0.02609	0.0352	0.04837	0.07618	0.13504
	735	0.14027	0.09751	0.083	0.07137	0.05814			735	0.15264	0.07191	0.01522	-0.00268	0.00166												735	0.02617	0.03558	0.0487	0.07648	0.13548
	734	0.14196	0.09851	0.08357	0.07163	0.05825			734	0.15237	0.07186	0.0151	-0.00258	0.00173												734	0.0263	0.03563	0.04889	0.07693	0.13608
	733	0.1436	0.0993	0.08415	0.07201	0.05832			733	0.15193	0.07157	0.01508	-0.00274	0.00162												733	0.02651	0.03595	0.04912	0.07713	0.13647
	732	0.14556	0.10032	0.08481	0.07248	0.05851			732	0.15163	0.07147	0.01514	-0.00267	0.00165												732	0.02664	0.0361	0.0494	0.07761	0.13717
	731	0.14742	0.10134	0.0855	0.07287	0.05871			731	0.15119	0.07121	0.01508	-0.0028	0.00177												731	0.02687	0.0363	0.04971	0.07797	0.13756
	730	0.14925	0.10242	0.08616	0.07338	0.05888			730	0.15054	0.07104	0.01502	-0.00278	0.00164												730	0.02703	0.03651	0.04988	0.07821	0.13809
	729	0.1511	0.10339	0.08692	0.0739	0.05918			729	0.15003	0.07074	0.01499	-0.00276	0.00173												729	0.0272	0.03679	0.05026	0.07872	0.1387
	728	0.15282	0.10429	0.08753	0.07423	0.05931			728	0.1494	0.07057	0.01492	-0.00282	0.00169												728	0.02733	0.03692	0.05044	0.07898	0.13913
	727	0.15468	0.10511	0.08813	0.07447	0.05933			727	0.14867	0.07018	0.01474	-0.00284	0.00166												727	0.02746	0.03716	0.05063	0.07923	0.13966
	726	0.15637	0.10612	0.08875	0.07481	0.05937			726	0.14803	0.06995	0.01477	-0.0029	0.00164												726	0.02756	0.0373	0.05089	0.07963	0.14019
	725	0.15831	0.10697	0.08934	0.07517	0.05951			725	0.1473	0.06958	0.01469	-0.00294	0.00165												725	0.02778	0.03747	0.0511	0.07988	0.14066
	724	0.16036	0.10809	0.09015	0.07558	0.05975			724	0.14664	0.06931	0.01473	-0.00278	0.00172												724	0.02782	0.03767	0.05127	0.08024	0.1411
	723	0.16227	0.10925	0.09089	0.07623	0.06009			723	0.14582	0.06892	0.01462	-0.00293	0.0017												723	0.02786	0.03783	0.05141	0.08047	0.14155
	722	0.16416	0.11035	0.09158	0.07664	0.06024			722	0.14497	0.06861	0.01453	-0.00291	0.00174												722	0.02797	0.038	0.05174	0.08071	0.14207
	721	0.16614	0.11128	0.09239	0.07705	0.06048			721	0.14406	0.06817	0.01445	-0.00293	0.00162												721	0.02815	0.03821	0.05206	0.08119	0.14276
	720	0.16807	0.1123	0.09292	0.07737	0.06056			720	0.14323	0.06796	0.01443	-0.00285	0.00179												720	0.02822	0.03828	0.05201	0.08132	0.14299
	719	0.17001	0.11325	0.0936	0.07776	0.06062			719	0.14237	0.06753	0.0144	-0.00288	0.00169												719	0.02824	0.0383	0.05231	0.08165	0.14344
	718	0.17196	0.11436	0.09424	0.07812	0.0608			718	0.14145	0.06714	0.01423	-0.0029	0.0017												718	0.0284	0.03845	0.05244	0.08202	0.14399
	717	0.17401	0.11546	0.09516	0.07872	0.06111			717	0.14067	0.06679	0.01424	-0.00288	0.00177												717	0.0285	0.03864	0.05264	0.08228	0.14449
	716	0.17616	0.1167	0.09603	0.07925	0.06131			716	0.13975	0.06634	0.01415	-0.0029	0.0017												716	0.02861	0.03879	0.0528	0.08256	0.14488
	715	0.17822	0.11771	0.09663	0.07979	0.06156			715	0.13891	0.06604	0.01404	-0.00291	0.00181												715	0.0286	0.03879	0.05296	0.08278	0.14535
	714	0.18025	0.1188	0.09737	0.0802	0.06177			714	0.13804	0.06564	0.01409	-0.00292	0.00176												714	0.02872	0.03897	0.05312	0.083	0.14577
	713	0.18213	0.11979	0.09813	0.08052	0.0618			713	0.1371	0.06524	0.01391	-0.00298	0.00179												713	0.02873	0.03902	0.05332	0.08319	0.14624
	712	0.184	0.12079	0.09871	0.08085	0.06204			712	0.13632	0.06493	0.01384	-0.00295	0.00184												712	0.02871	0.03911	0.05341	0.08349	0.14661
	711	0.18609	0.12192	0.09941	0.08131	0.06219			711	0.13541	0.06459	0.01379	-0.00297	0.00178												711	0.02885	0.0394	0.05373	0.0839	0.14721
	710	0.18821	0.12297	0.10033	0.08179	0.06236			710	0.13462	0.06427	0.01378	-0.00285	0.00186												710	0.02893	0.0395	0.05378	0.08401	0.14764
	709	0.19031	0.12418	0.10105	0.08242	0.06273			709	0.13372	0.06389	0.01379	-0.00295	0.00188												709	0.02912	0.03953	0.05399	0.08446	0.14813
	708	0.19249	0.1254	0.10201	0.08299	0.06289			708	0.13304	0.06367	0.01373	-0.00287	0.00194												708	0.02915	0.03973	0.05424	0.08465	0.14854
	707	0.19443	0.12647	0.10267	0.08344	0.06322			707	0.13211	0.06319	0.01362	-0.00298	0.00193												707	0.02926	0.0398	0.05441	0.08493	0.14906
	706	0.19645	0.12752	0.10347	0.08379	0.06328			706	0.13125	0.06288	0.01355	-0.00292	0.00188												706	0.02935	0.03999	0.05468	0.08524	0.14956
	705	0.1986	0.12855	0.10401	0.08421	0.06345			705	0.13065	0.06263	0.01351	-0.00285	0.00194												705	0.02931	0.04002	0.05473	0.08554	0.15004
	704	0.20063	0.12964	0.10478	0.08464	0.06359			704	0.12987	0.06234	0.0134	-0.00293	0.00194												704	0.02952	0.04025	0.05506	0.08595	0.1506
	703	0.20272	0.13082	0.10562	0.08508	0.06378			703	0.12919	0.06201	0.01344	-0.00287	0.00201												703	0.02951	0.04035	0.05527	0.08617	0.15103
	702	0.20485	0.13203	0.10642	0.08571	0.06428			702	0.1285	0.06175	0.01338	-0.00282	0.00195												702	0.02963	0.04055	0.05548	0.08654	0.15169
	701	0.20704	0.13323	0.10729	0.08634	0.0645			701	0.12783	0.06144	0.01329	-0.00283	0.00206												701	0.02972	0.04065	0.05564	0.08673	0.15209
	700	0.2091	0.1343	0.10811	0.08673	0.06479			700	0.12704	0.06112	0.01325	-0.00296	0.00199												700	0.02991	0.04087	0.05594	0.08721	0.15275
	699	0.21116	0.13546	0.10879	0.08723	0.06489			699	0.12645	0.06086	0.01316	-0.00295	0.00194												699	0.03007	0.04105	0.05612	0.08745	0.15325
	698	0.21327	0.13639	0.10961	0.08762	0.06501			698	0.12602	0.06072	0.0133	-0.00273	0.00212												698	0.03023	0.04133	0.05643	0.08787	0.15392
	697	0.21531	0.13764	0.11041	0.08807	0.06534			697	0.12537	0.06041	0.01307	-0.00295	0.00209												697	0.03031	0.04145	0.05666	0.08835	0.15448
	696	0.2175	0.13878	0.11124	0.08862	0.06558			696	0.12485	0.06025	0.01308	-0.00283	0.00204												696	0.03046	0.04168	0.05696	0.08877	0.15506
	695	0.21981	0.14015	0.11216	0.08935	0.06587			695	0.12427	0.06001	0.01312	-0.0029	0.00213												695	0.03061	0.04186	0.05715	0.08896	0.15566
	694	0.22188	0.14122	0.11287	0.08978	0.06618			694	0.12386	0.05977	0.013	-0.00282	0.00211												694	0.03074	0.04205	0.05746	0.08942	0.15626
	693	0.22394	0.14234	0.1137	0.09024	0.06636			693	0.12324	0.05953	0.0129	-0.00292	0.00206												693	0.03098	0.04235	0.05786	0.09002	0.157
	692	0.22592	0.14341	0.11433	0.09073	0.06655			692	0.12288	0.05941	0.013	-0.00275	0.00213												692	0.03122	0.04262	0.05818	0.09032	0.15763
	691	0.22787	0.14439	0.11507	0.09097	0.06673			691	0.12245	0.05926	0.01289	-0.00277	0.00212												691	0.03145	0.04291	0.05861	0.09089	0.15839
	690	0.22999	0.14557	0.11598	0.09165	0.06701			690	0.12215	0.05914	0.01286	-0.00287	0.00214												690	0.03168	0.04314	0.05891	0.0913	0.15903
	689	0.23219	0.1468	0.11678	0.09213	0.06736			689	0.12167	0.05901	0.01286	-0.00287	0.00219												689	0.0319	0.04353	0.05927	0.09181	0.1598
	688	0.23426	0.14804	0.11765	0.09277	0.06755			688	0.12144	0.0589	0.0129	-0.0028	0.00225												688	0.03227	0.04391	0.05969	0.0924	0.16063
	687	0.2364	0.14915	0.11856	0.09334	0.06777			687	0.12106	0.05871	0.01282	-0.00288	0.00209												687	0.03253	0.04416	0.06006	0.09288	0.1613
	686	0.23841	0.15022	0.11911	0.09378	0.06792			686	0.12089	0.05864	0.01282	-0.00284	0.00219												686	0.03278	0.04456	0.06057	0.09342	0.16211
	685	0.24044	0.1512	0.11989	0.09406	0.06816			685	0.12061	0.05854	0.01288	-0.00281	0.00218												685	0.03313	0.04497	0.06097	0.094	0.16299
	684	0.24249	0.1524	0.12065	0.09455	0.06843			684	0.12054	0.05857	0.01284	-0.00282	0.00228												684	0.03353	0.04541	0.0615	0.09473	0.16376
	683	0.2445	0.15351	0.12146	0.09521	0.06869			683	0.12027	0.05847	0.01284	-0.0028	0.00223												683	0.03389	0.04579	0.06209	0.09521	0.16458
	682	0.2466	0.15472	0.12234	0.09583	0.06907			682	0.12023	0.05851	0.01289	-0.00271	0.00234												682	0.03433	0.04641	0.06258	0.096	0.16554
	681	0.24876	0.15585	0.12315	0.09634	0.0693			681	0.11996	0.05841	0.01287	-0.00277	0.00233												681	0.03475	0.04691	0.06319	0.09673	0.16646
	680	0.25085	0.15699	0.12396	0.09681	0.06951			680	0.11997	0.05845	0.01286	-0.00272	0.00239												680	0.03513	0.04738	0.06368	0.09738	0.16728
	679	0.25275	0.15795	0.12464	0.09723	0.06959			679	0.11997	0.05844	0.01291	-0.00264	0.00243												679	0.03568	0.04798	0.06445	0.09804	0.16832
	678	0.25472	0.15904	0.12534	0.09754	0.06975			678	0.1198	0.05841	0.01295	-0.00269	0.00238												678	0.03621	0.04859	0.06515	0.09893	0.16942
	677	0.25678	0.16017	0.12619	0.09812	0.07019			677	0.11987	0.05856	0.01297	-0.00266	0.00251												677	0.03672	0.04927	0.06573	0.09977	0.17043
	676	0.2589	0.16138	0.12704	0.09877	0.07052			676	0.1199	0.05852	0.01294	-0.00263	0.0024												676	0.03735	0.04993	0.06652	0.10071	0.17158
	675	0.26089	0.16256	0.12789	0.09937	0.07085			675	0.11991	0.05852	0.01299	-0.00262	0.00246												675	0.03801	0.05068	0.06733	0.10143	0.17272
	674	0.26292	0.16361	0.12876	0.09992	0.07099			674	0.12006	0.05863	0.01308	-0.00252	0.00254												674	0.0387	0.05147	0.06825	0.10249	0.17397
	673	0.26487	0.1647	0.12938	0.10028	0.07121			673	0.12008	0.0587	0.01307	-0.00262	0.00255												673	0.0393	0.05221	0.06899	0.10346	0.17505
	672	0.26673	0.1656	0.1301	0.10068	0.07139			672	0.12022	0.05875	0.01304	-0.00258	0.00252												672	0.04002	0.05306	0.06988	0.10452	0.1763
	671	0.26865	0.16665	0.13082	0.10133	0.07161			671	0.12035	0.05887	0.01307	-0.0025	0.00264												671	0.0409	0.05393	0.07089	0.1055	0.1777
	670	0.2706	0.16783	0.13167	0.10173	0.07186			670	0.12049	0.05895	0.01315	-0.00245	0.0027												670	0.0417	0.05482	0.0718	0.10675	0.17899
	669	0.27258	0.16903	0.13249	0.10237	0.07217			669	0.12062	0.05908	0.01331	-0.00241	0.00272												669	0.04245	0.05579	0.07288	0.1079	0.18033
	668	0.27455	0.17013	0.13339	0.10299	0.07245			668	0.1208	0.05917	0.01325	-0.00236	0.00274												668	0.04343	0.05683	0.07395	0.10909	0.18184
	667	0.27639	0.1711	0.13395	0.10341	0.07256			667	0.12091	0.05926	0.01332	-0.00236	0.00275												667	0.0444	0.05792	0.07517	0.11039	0.18337
	666	0.27827	0.17205	0.1347	0.10386	0.07279			666	0.12109	0.05946	0.0134	-0.00233	0.00284												666	0.04557	0.05915	0.07646	0.11186	0.18507
	665	0.28015	0.17313	0.13548	0.10433	0.07309			665	0.12115	0.05938	0.01331	-0.00235	0.00277												665	0.04667	0.06041	0.07774	0.11314	0.18671
	664	0.28209	0.17427	0.13624	0.10485	0.07334			664	0.12134	0.05963	0.01345	-0.00226	0.00293												664	0.04771	0.0617	0.07905	0.11455	0.1884
	663	0.28417	0.17539	0.1371	0.10552	0.0737			663	0.12143	0.05966	0.01348	-0.0022	0.00291												663	0.0489	0.06301	0.08046	0.11615	0.19021
	662	0.28602	0.17649	0.13794	0.10613	0.07401			662	0.12153	0.05977	0.01351	-0.00219	0.00292												662	0.05022	0.06432	0.08189	0.11772	0.19199
	661	0.28789	0.17755	0.1387	0.10663	0.07433			661	0.12162	0.05985	0.01355	-0.00208	0.00295												661	0.05162	0.06589	0.08353	0.11946	0.1939
	660	0.28973	0.17851	0.13934	0.10704	0.07447			660	0.12169	0.05994	0.01353	-0.00209	0.00305												660	0.05292	0.06742	0.0851	0.12118	0.19586
	659	0.29153	0.17959	0.14019	0.10753	0.07472			659	0.12171	0.05997	0.0136	-0.00205	0.00309												659	0.05442	0.06893	0.08671	0.12295	0.19785
	658	0.29351	0.18065	0.14096	0.10822	0.07518			658	0.12176	0.0601	0.01377	-0.00199	0.00308												658	0.05601	0.07079	0.08854	0.12487	0.20002
	657	0.29537	0.18185	0.14186	0.10887	0.07564			657	0.12178	0.06015	0.01374	-0.00191	0.00321												657	0.05768	0.07261	0.09039	0.12688	0.20229
	656	0.29731	0.18301	0.14279	0.10954	0.07593			656	0.12164	0.06013	0.01366	-0.00196	0.00318												656	0.05953	0.07459	0.09248	0.12912	0.20476
	655	0.29923	0.18405	0.14351	0.11007	0.07624			655	0.12163	0.06015	0.01376	-0.00184	0.00326												655	0.06132	0.07657	0.09468	0.1313	0.20722
	654	0.30105	0.18509	0.14423	0.11057	0.07656			654	0.12152	0.06015	0.01375	-0.00183	0.00327												654	0.06329	0.07872	0.09684	0.1336	0.20968
	653	0.3029	0.18618	0.14508	0.11117	0.07698			653	0.12134	0.06007	0.01375	-0.00184	0.00328												653	0.06533	0.08089	0.09915	0.13597	0.21235
	652	0.30478	0.18733	0.14591	0.11192	0.07736			652	0.12127	0.06013	0.0139	-0.00164	0.00345												652	0.06752	0.08322	0.10153	0.13852	0.21506
	651	0.30668	0.18852	0.14684	0.11269	0.07786			651	0.12098	0.06009	0.01387	-0.00172	0.00343												651	0.06982	0.0858	0.10406	0.14115	0.218
	650	0.30862	0.18967	0.14778	0.11332	0.07823			650	0.12074	0.05998	0.01385	-0.0017	0.00345												650	0.07216	0.08845	0.10668	0.14399	0.22093
	649	0.31039	0.19083	0.14854	0.11396	0.07862			649	0.12039	0.05983	0.01379	-0.00171	0.00347												649	0.07462	0.09109	0.10944	0.14683	0.22403
	648	0.31229	0.19185	0.14941	0.11455	0.07909			648	0.12007	0.05975	0.01378	-0.00162	0.00345												648	0.07745	0.09403	0.11242	0.14996	0.22733
	647	0.31415	0.19292	0.15027	0.1151	0.07956			647	0.11977	0.05967	0.01383	-0.00163	0.0035												647	0.08016	0.09694	0.11536	0.15304	0.23069
	646	0.31595	0.19411	0.15118	0.11584	0.08009			646	0.11928	0.05942	0.01383	-0.0016	0.0035												646	0.08319	0.10019	0.11863	0.15643	0.23411
	645	0.31778	0.19543	0.15217	0.1166	0.08065			645	0.11887	0.05935	0.01379	-0.00161	0.00359												645	0.08626	0.10351	0.122	0.15989	0.23776
	644	0.31965	0.19658	0.15308	0.11736	0.08113			644	0.11839	0.05919	0.01376	-0.00161	0.00348												644	0.08944	0.10688	0.12553	0.1635	0.24158
	643	0.32152	0.19769	0.15393	0.11795	0.0815			643	0.11781	0.05909	0.0137	-0.00156	0.00358												643	0.09281	0.11045	0.12913	0.16719	0.24546
	642	0.32345	0.19883	0.1549	0.11863	0.08196			642	0.11731	0.05882	0.01371	-0.0015	0.00362												642	0.0963	0.11423	0.13291	0.17107	0.24952
	641	0.32544	0.20007	0.15584	0.11934	0.08254			641	0.11674	0.05856	0.01364	-0.00155	0.00363												641	0.09996	0.1182	0.13696	0.17525	0.25373
	640	0.32747	0.20137	0.15687	0.12023	0.08317			640	0.11612	0.05829	0.01362	-0.00149	0.00373												640	0.10392	0.12236	0.14121	0.17956	0.25816
	639	0.32947	0.20266	0.15788	0.12103	0.08377			639	0.11546	0.05805	0.01352	-0.00161	0.00365												639	0.10793	0.12667	0.14563	0.18404	0.26272
	638	0.33144	0.20386	0.15883	0.12177	0.08422			638	0.11489	0.05787	0.01363	-0.00143	0.00375												638	0.11206	0.1311	0.14999	0.18847	0.26735
	637	0.33345	0.20505	0.15974	0.12246	0.08465			637	0.11411	0.05752	0.01351	-0.00151	0.00376												637	0.11648	0.13585	0.15478	0.19333	0.27225
	636	0.33544	0.20629	0.16072	0.12321	0.08519			636	0.11339	0.05718	0.01337	-0.00154	0.00372												636	0.12105	0.14076	0.15962	0.19831	0.27731
	635	0.33747	0.20751	0.16179	0.12398	0.08577			635	0.11268	0.05694	0.0134	-0.00153	0.00382												635	0.12587	0.14583	0.16481	0.20346	0.28254
	634	0.33956	0.20891	0.16294	0.12482	0.08644			634	0.11188	0.05659	0.01334	-0.00152	0.00376												634	0.13092	0.15128	0.17017	0.20893	0.28811
	633	0.34163	0.21023	0.16394	0.12576	0.08705			633	0.11114	0.05627	0.01332	-0.00153	0.00381												633	0.1363	0.15697	0.17592	0.2147	0.29383
	632	0.34372	0.21156	0.16488	0.12648	0.08765			632	0.1104	0.05599	0.01323	-0.0015	0.00381												632	0.14185	0.16279	0.18177	0.22064	0.29971
	631	0.34568	0.21277	0.16597	0.12719	0.08806			631	0.10949	0.05562	0.01315	-0.00158	0.0038												631	0.14762	0.16894	0.18796	0.22678	0.30584
	630	0.34775	0.21409	0.167	0.12798	0.08869			630	0.1088	0.05525	0.01305	-0.00159	0.00378												630	0.15339	0.17492	0.194	0.23288	0.31197
	629	0.34992	0.21548	0.16801	0.12892	0.08931			629	0.10797	0.05491	0.01305	-0.00149	0.00384												629	0.15947	0.18139	0.2004	0.23932	0.31831
	628	0.35213	0.21677	0.16919	0.12992	0.08999			628	0.1072	0.05469	0.01304	-0.0015	0.00391												628	0.16589	0.18817	0.2072	0.24608	0.32496
	627	0.35425	0.21821	0.17028	0.1307	0.09061			627	0.10638	0.05425	0.01303	-0.00148	0.004												627	0.17233	0.19491	0.21401	0.25289	0.33161
	626	0.35631	0.21948	0.17131	0.13151	0.09105			626	0.10553	0.05391	0.01284	-0.00154	0.00391												626	0.17901	0.20202	0.22107	0.25998	0.33849
	625	0.35837	0.22078	0.17229	0.13224	0.09163			625	0.10472	0.05362	0.01277	-0.00164	0.00392												625	0.18596	0.20921	0.22835	0.26714	0.3455
	624	0.36058	0.22213	0.17345	0.13316	0.09227			624	0.10398	0.05335	0.01274	-0.00161	0.00397												624	0.19307	0.21672	0.2357	0.27454	0.35284
	623	0.36279	0.22371	0.17463	0.13414	0.09296			623	0.10322	0.05302	0.01278	-0.00156	0.00406												623	0.20032	0.22429	0.24343	0.28214	0.36013
	622	0.36502	0.22507	0.17574	0.13509	0.09358			622	0.10254	0.05269	0.01263	-0.00151	0.00402												622	0.20775	0.23206	0.25122	0.28983	0.36758
	621	0.36707	0.22644	0.17684	0.13592	0.09415			621	0.10164	0.05231	0.01259	-0.00156	0.00406												621	0.21545	0.24013	0.25919	0.29775	0.37528
	620	0.36935	0.22785	0.17789	0.13675	0.09464			620	0.10078	0.05197	0.01254	-0.00167	0.00402												620	0.22321	0.24833	0.26732	0.30585	0.38302
	619	0.37142	0.22921	0.17901	0.13764	0.09532			619	0.10001	0.05174	0.01245	-0.00162	0.0041												619	0.23096	0.25641	0.27539	0.3138	0.39067
	618	0.37378	0.23075	0.18025	0.13866	0.09605			618	0.09921	0.05133	0.01243	-0.0016	0.00407												618	0.23899	0.26483	0.28364	0.32205	0.39858
	617	0.376	0.23215	0.18141	0.13957	0.09672			617	0.09862	0.05108	0.01237	-0.00154	0.00415												617	0.24717	0.27337	0.29209	0.33034	0.40665
	616	0.3782	0.23361	0.18257	0.14049	0.09724			616	0.09796	0.05089	0.01238	-0.00153	0.00418												616	0.25524	0.28183	0.30064	0.33865	0.41457
	615	0.38041	0.23502	0.18366	0.14132	0.09782			615	0.09716	0.0505	0.0123	-0.00157	0.00406												615	0.26354	0.29043	0.30917	0.34708	0.42258
	614	0.38257	0.23638	0.18479	0.14214	0.09836			614	0.09659	0.05034	0.01228	-0.00151	0.00422												614	0.27195	0.29916	0.31782	0.35559	0.43061
	613	0.38488	0.23797	0.18595	0.14313	0.09904			613	0.09578	0.05004	0.01215	-0.00153	0.00418												613	0.28038	0.30795	0.32653	0.36424	0.43883
	612	0.38731	0.23945	0.18726	0.14418	0.09979			612	0.09521	0.04983	0.01219	-0.00148	0.00428												612	0.28893	0.31675	0.33532	0.37275	0.44692
	611	0.38964	0.24099	0.18845	0.14517	0.10037			611	0.09458	0.04953	0.01218	-0.00138	0.00433												611	0.29745	0.32559	0.34406	0.38132	0.45499
	610	0.39191	0.24245	0.18964	0.146	0.10098			610	0.09397	0.04932	0.01221	-0.00134	0.0043												610	0.30587	0.3343	0.35276	0.38985	0.463
	609	0.39419	0.24386	0.19073	0.14685	0.10156			609	0.09331	0.04907	0.01202	-0.00137	0.00439												609	0.31435	0.34279	0.36115	0.39804	0.4708
	608	0.39655	0.24543	0.19189	0.14789	0.10217			608	0.09277	0.04895	0.01208	-0.00128	0.00444												608	0.32244	0.35133	0.36968	0.40643	0.47867
	607	0.39902	0.2471	0.19326	0.149	0.1029			607	0.09226	0.04879	0.01217	-0.00117	0.00457												607	0.33068	0.35988	0.37807	0.41455	0.48636
	606	0.40139	0.24869	0.19459	0.15001	0.10362			606	0.09158	0.04859	0.01202	-0.00114	0.00457												606	0.33861	0.36804	0.38623	0.42244	0.49376
	605	0.40388	0.25023	0.19579	0.15099	0.10424			605	0.09117	0.04847	0.01209	-0.00103	0.00469												605	0.34665	0.37624	0.39439	0.43046	0.50113
	604	0.40632	0.25183	0.19706	0.15192	0.10481			604	0.09054	0.04822	0.01206	-0.00101	0.00467												604	0.35431	0.38414	0.4022	0.4382	0.50837
	603	0.40881	0.25347	0.19836	0.15307	0.10562			603	0.08999	0.04807	0.012	-0.000897884	0.00467												603	0.36187	0.39184	0.41	0.44567	0.51534
	602	0.41136	0.25515	0.19977	0.15421	0.10646			602	0.08946	0.04795	0.01209	-0.000788857	0.00486												602	0.36934	0.39949	0.4175	0.45304	0.52219
	601	0.41404	0.25695	0.20117	0.15538	0.10723			601	0.08888	0.04771	0.01201	-0.000807977	0.00481												601	0.37656	0.407	0.42489	0.46022	0.52889
	600	0.41662	0.25871	0.20259	0.15638	0.10794			600	0.08834	0.04756	0.01206	-0.000657472	0.00491												600	0.38352	0.41413	0.43198	0.46704	0.53533
	599	0.41921	0.26046	0.20403	0.15749	0.1087			599	0.08783	0.04748	0.01207	-0.000626506	0.00493												599	0.39037	0.42102	0.43878	0.47364	0.54148
	598	0.42206	0.26238	0.2056	0.15882	0.1097			598	0.08739	0.04723	0.01203	-0.000532303	0.00501												598	0.39695	0.42776	0.44541	0.48017	0.54758
	597	0.425	0.2644	0.20725	0.16022	0.11074			597	0.0868	0.0471	0.01204	-0.000460578	0.00509												597	0.40328	0.4342	0.45186	0.48646	0.55349
	596	0.4279	0.26637	0.20892	0.16158	0.11169			596	0.08626	0.04692	0.01207	-0.000386202	0.00518												596	0.40948	0.44054	0.458	0.49247	0.55903
	595	0.4309	0.26833	0.21047	0.16284	0.11263			595	0.08559	0.04666	0.01199	-0.000360804	0.00513												595	0.41526	0.44642	0.46386	0.49812	0.56444
	594	0.43387	0.27038	0.2123	0.16421	0.11366			594	0.0851	0.04648	0.012	-0.000327438	0.00521												594	0.42083	0.45214	0.46953	0.50361	0.56947
	593	0.43702	0.27242	0.21403	0.16567	0.1148			593	0.08444	0.04625	0.012	-0.000270683	0.00533												593	0.42627	0.4576	0.47493	0.50892	0.57436
	592	0.44031	0.27456	0.21586	0.16726	0.11601			592	0.08383	0.04608	0.01201	-0.000228461	0.00548												592	0.43153	0.46283	0.48016	0.51396	0.5792
	591	0.44356	0.27684	0.21783	0.1688	0.1172			591	0.08308	0.04576	0.0119	-0.000306227	0.00534												591	0.43669	0.46803	0.4853	0.51892	0.5837
	590	0.44684	0.27903	0.21965	0.17028	0.1182			590	0.0826	0.04563	0.01202	-0.000147991	0.00553												590	0.44153	0.47289	0.49014	0.52366	0.5882
	589	0.45025	0.28134	0.22162	0.17183	0.1194			589	0.08197	0.04538	0.01207	-2.08118e-05	0.00565												589	0.44614	0.47739	0.49465	0.52806	0.59232
	588	0.45376	0.28377	0.22362	0.17347	0.12062			588	0.08123	0.0451	0.01207	-7.93074e-05	0.00568												588	0.45048	0.4819	0.49903	0.53237	0.59637
	587	0.45744	0.28629	0.22574	0.17534	0.12217			587	0.08048	0.04476	0.01183	-0.000156271	0.0056												587	0.45459	0.48607	0.50321	0.53637	0.60015
	586	0.4611	0.28891	0.22782	0.17703	0.12347			586	0.07979	0.04456	0.01189	-0.000146179	0.0057												586	0.45862	0.4902	0.50722	0.54015	0.60383
	585	0.46474	0.29144	0.2297	0.17863	0.12469			585	0.07916	0.04428	0.01192	-0.000133603	0.0058												585	0.46262	0.49409	0.51115	0.54397	0.60742
	584	0.46855	0.29406	0.23188	0.18036	0.126			584	0.07829	0.04397	0.01184	-0.000106327	0.00574												584	0.46621	0.49778	0.51474	0.54757	0.61065
	583	0.47256	0.29676	0.23417	0.18228	0.1275			583	0.07767	0.04381	0.01199	2.58867e-05	0.00587												583	0.46978	0.50136	0.51836	0.55096	0.61382
	582	0.47658	0.29968	0.2366	0.1842	0.12904			582	0.07705	0.04357	0.01196	6.28557e-05	0.00598												582	0.47326	0.50489	0.52178	0.55434	0.61698
	581	0.48066	0.30238	0.23881	0.18605	0.13042			581	0.07622	0.0431	0.0118	-6.49172e-05	0.00592												581	0.47681	0.50835	0.52514	0.55765	0.6201
	580	0.48462	0.30514	0.24114	0.18785	0.13167			580	0.0755	0.04295	0.01189	6.43314e-05	0.00609												580	0.48002	0.51151	0.52841	0.56073	0.62297
	579	0.48898	0.30816	0.24362	0.18969	0.13327			579	0.07473	0.04257	0.01185	4.65714e-05	0.00606												579	0.48309	0.51459	0.53128	0.56362	0.62573
	578	0.49344	0.31126	0.24614	0.19167	0.13491			578	0.0741	0.04231	0.01188	9.01702e-05	0.0062												578	0.4862	0.51767	0.53443	0.56653	0.62846
	577	0.49788	0.3143	0.24867	0.19383	0.13646			577	0.07344	0.04202	0.01181	9.58404e-05	0.00627												577	0.48919	0.52068	0.53735	0.56937	0.63109
	576	0.50245	0.31734	0.25119	0.19571	0.13789			576	0.07259	0.04179	0.01184	9.54003e-05	0.00632												576	0.49201	0.52357	0.54023	0.57203	0.63374
	575	0.5071	0.32049	0.2538	0.19775	0.13945			575	0.07186	0.04147	0.01177	0.000193334	0.00639												575	0.49482	0.52626	0.54283	0.57463	0.63617
	574	0.51186	0.32376	0.25647	0.19996	0.14119			574	0.07106	0.04116	0.01172	0.00015265	0.00635												574	0.49763	0.52886	0.54557	0.5773	0.63849
	573	0.51684	0.32714	0.25928	0.20226	0.1429			573	0.07051	0.04097	0.01186	0.000324369	0.00663												573	0.50028	0.53151	0.54818	0.57973	0.64076
	572	0.52192	0.33057	0.26206	0.20431	0.14444			572	0.06964	0.04058	0.01168	0.000163475	0.00658												572	0.50275	0.53403	0.55066	0.58205	0.64293
	571	0.52715	0.33399	0.26475	0.20645	0.14597			571	0.06891	0.0404	0.01178	0.000357762	0.00666												571	0.50524	0.53638	0.55287	0.58432	0.64511
	570	0.53236	0.33746	0.26767	0.20886	0.14754			570	0.06805	0.04	0.01162	0.000239952	0.00664												570	0.50769	0.53873	0.55525	0.58664	0.64717
	569	0.53784	0.34096	0.27055	0.21097	0.149			569	0.06749	0.03995	0.01172	0.000437486	0.00682												569	0.50996	0.54114	0.55758	0.58889	0.64927
	568	0.54354	0.34483	0.27375	0.21326	0.15081			568	0.06672	0.03966	0.01175	0.000558409	0.00695												568	0.51214	0.54326	0.55965	0.59082	0.65109
	567	0.54931	0.34861	0.27686	0.21566	0.1524			567	0.06587	0.03933	0.01176	0.000517199	0.00698												567	0.51419	0.54519	0.56159	0.59283	0.6529
	566	0.55524	0.35245	0.2799	0.21797	0.15408			566	0.06516	0.03901	0.01174	0.000613257	0.00706												566	0.51604	0.54697	0.56341	0.59442	0.65451
	565	0.56125	0.35655	0.28303	0.22054	0.15589			565	0.06426	0.03864	0.01171	0.000574297	0.00711												565	0.51788	0.54862	0.56516	0.59607	0.65606
	564	0.56739	0.36052	0.28629	0.22303	0.15773			564	0.06364	0.03841	0.01174	0.000709337	0.00718												564	0.51935	0.55018	0.56667	0.59756	0.65757
	563	0.57364	0.36471	0.28942	0.22547	0.1593			563	0.06282	0.03815	0.0117	0.000762908	0.0073												563	0.52077	0.55155	0.56806	0.59901	0.65896
	562	0.57994	0.36879	0.29256	0.2278	0.16088			562	0.06217	0.03793	0.01179	0.000861796	0.00739												562	0.52195	0.55271	0.56921	0.60014	0.66013
	561	0.58639	0.37286	0.29589	0.23032	0.16262			561	0.06125	0.03763	0.01175	0.000881535	0.00748												561	0.52284	0.55355	0.57002	0.601	0.66102
	560	0.59324	0.37724	0.29932	0.23286	0.16436			560	0.06061	0.03739	0.01175	0.000954221	0.00761												560	0.52357	0.55427	0.5708	0.60182	0.66197
	559	0.60006	0.38166	0.30277	0.23544	0.16612			559	0.05995	0.03716	0.0117	0.00105	0.00764												559	0.52413	0.55472	0.57136	0.60237	0.66245
	558	0.60687	0.386	0.30608	0.23786	0.16782			558	0.05932	0.03695	0.01187	0.00123	0.00784												558	0.52417	0.55499	0.57156	0.60262	0.66308
	557	0.61388	0.39046	0.30949	0.24039	0.16946			557	0.05856	0.0368	0.01189	0.0013	0.00793												557	0.52418	0.55485	0.57151	0.60277	0.66333
	556	0.62127	0.39508	0.31308	0.24307	0.17122			556	0.05788	0.03651	0.01193	0.00141	0.00802												556	0.52381	0.5545	0.57127	0.6025	0.66326
	555	0.62845	0.39963	0.31659	0.2456	0.17303			555	0.05721	0.03624	0.01191	0.00148	0.00809												555	0.52314	0.55385	0.57079	0.6022	0.66327
	554	0.63597	0.40439	0.32023	0.24817	0.17463			554	0.05646	0.03603	0.01192	0.00152	0.00825												554	0.52217	0.55286	0.56988	0.60166	0.663
	553	0.6436	0.40906	0.3238	0.2508	0.17624			553	0.05587	0.03591	0.01198	0.00168	0.00831												553	0.52103	0.55176	0.56885	0.60073	0.66262
	552	0.6513	0.41394	0.32748	0.25355	0.17801			552	0.05526	0.03572	0.01202	0.00183	0.00852												552	0.51945	0.55031	0.56745	0.5997	0.66192
	551	0.65925	0.41896	0.33129	0.25626	0.17973			551	0.05459	0.03551	0.01198	0.00184	0.00853												551	0.51758	0.54841	0.5658	0.59826	0.6611
	550	0.66721	0.42387	0.335	0.25886	0.18137			550	0.0539	0.03524	0.01202	0.00193	0.00867												550	0.51541	0.54649	0.564	0.59671	0.65989
	549	0.67532	0.42886	0.33875	0.26149	0.18293			549	0.05323	0.035	0.012	0.00204	0.0087												549	0.51304	0.54398	0.56183	0.5947	0.65869
	548	0.68355	0.43401	0.34257	0.26431	0.18473			548	0.05252	0.03484	0.01205	0.00215	0.00881												548	0.51033	0.54154	0.55931	0.59268	0.65736
	547	0.69203	0.43929	0.34657	0.26706	0.18646			547	0.05187	0.03467	0.01209	0.00225	0.00892												547	0.50745	0.53864	0.55669	0.59043	0.65587
	546	0.70051	0.4445	0.35057	0.26994	0.18842			546	0.05122	0.03435	0.01208	0.00222	0.00902												546	0.50404	0.53535	0.55362	0.58774	0.65391
	545	0.70894	0.44973	0.35457	0.27269	0.19018			545	0.05048	0.03411	0.01216	0.0023	0.00918												545	0.50049	0.53201	0.55062	0.58498	0.65211
	544	0.71794	0.45533	0.35865	0.27558	0.19194			544	0.04988	0.0339	0.01219	0.00254	0.00931												544	0.49697	0.52848	0.54727	0.58213	0.65012
	543	0.72658	0.46071	0.36255	0.27838	0.19358			543	0.04935	0.03384	0.01232	0.00265	0.00935												543	0.49279	0.52455	0.54358	0.57895	0.64779
	542	0.73499	0.46598	0.36652	0.28106	0.19522			542	0.04874	0.03364	0.01236	0.00279	0.00962												542	0.48888	0.52069	0.54002	0.57598	0.64571
	541	0.74362	0.4712	0.37042	0.28375	0.19685			541	0.04804	0.03351	0.01227	0.00286	0.0097												541	0.48452	0.51646	0.53611	0.57246	0.64322
	540	0.75218	0.47659	0.37453	0.28661	0.19858			540	0.04747	0.03324	0.0123	0.00302	0.0098												540	0.48004	0.51216	0.53212	0.56916	0.64092
	539	0.76085	0.48206	0.37851	0.28948	0.20039			539	0.04682	0.03301	0.01227	0.00305	0.00975												539	0.47532	0.50765	0.52787	0.56551	0.63815
	538	0.76944	0.4875	0.3826	0.29239	0.20214			538	0.04629	0.03293	0.01241	0.00329	0.01011												538	0.47081	0.50317	0.52375	0.56184	0.63566
	537	0.77766	0.49267	0.38646	0.29505	0.20382			537	0.04566	0.03278	0.01241	0.00335	0.01011												537	0.46594	0.4985	0.51924	0.55803	0.63304
	536	0.78595	0.49785	0.39042	0.29781	0.20547			536	0.0451	0.03253	0.01237	0.0034	0.01013												536	0.46124	0.49384	0.51495	0.55426	0.6305
	535	0.79418	0.50309	0.39439	0.30074	0.20726			535	0.04439	0.03232	0.01243	0.00347	0.01032												535	0.45625	0.48906	0.51051	0.55044	0.62773
	534	0.80213	0.50818	0.3983	0.30348	0.20905			534	0.04388	0.03222	0.01245	0.0036	0.01049												534	0.45154	0.48438	0.50613	0.54671	0.62529
	533	0.80988	0.51325	0.40217	0.30622	0.2108			533	0.04325	0.03203	0.01251	0.00369	0.01051												533	0.44654	0.47951	0.50154	0.54272	0.62255
	532	0.81753	0.51822	0.40596	0.30899	0.21254			532	0.04275	0.03189	0.01258	0.00378	0.01066												532	0.4416	0.47466	0.4971	0.53883	0.61986
	531	0.82485	0.52296	0.40978	0.31174	0.21434			531	0.04206	0.03166	0.01257	0.00394	0.01077												531	0.43678	0.46999	0.49269	0.53502	0.61738
	530	0.83188	0.52772	0.41328	0.31441	0.2161			530	0.04153	0.03151	0.01269	0.00406	0.01093												530	0.4319	0.46515	0.48821	0.53123	0.61476
	529	0.83839	0.53212	0.41669	0.31699	0.21781			529	0.04101	0.03135	0.01265	0.00417	0.01101												529	0.4271	0.46044	0.48385	0.52752	0.6123
	528	0.84487	0.53658	0.4202	0.31964	0.21966			528	0.04048	0.03129	0.01275	0.00426	0.0112												528	0.42238	0.45585	0.47959	0.52395	0.61006
	527	0.85101	0.54083	0.42357	0.32224	0.22144			527	0.03989	0.03106	0.01282	0.00444	0.01128												527	0.41746	0.45118	0.47527	0.52019	0.60752
	526	0.85664	0.54477	0.42673	0.32463	0.22314			526	0.0393	0.03094	0.01289	0.00457	0.0114												526	0.4129	0.4466	0.47109	0.51663	0.60528
	525	0.86176	0.54845	0.42969	0.32698	0.22492			525	0.03883	0.03078	0.0129	0.00463	0.01158												525	0.40817	0.442	0.46668	0.51313	0.60286
	524	0.86643	0.55199	0.4326	0.3293	0.22671			524	0.03819	0.0306	0.01286	0.00465	0.01159												524	0.40364	0.43755	0.46261	0.50957	0.60061
	523	0.87082	0.55532	0.43539	0.33169	0.22847			523	0.03768	0.03048	0.01292	0.00475	0.01175												523	0.399	0.43309	0.45869	0.50614	0.59853
	522	0.87451	0.55823	0.43789	0.33381	0.23001			522	0.0372	0.0304	0.01313	0.00494	0.01191												522	0.39453	0.42868	0.45458	0.50268	0.59623
	521	0.87754	0.56089	0.44027	0.33582	0.23161			521	0.03669	0.0303	0.01304	0.00509	0.01204												521	0.39001	0.42429	0.45065	0.49939	0.5944
	520	0.88017	0.56312	0.44229	0.33782	0.23328			520	0.03614	0.03007	0.01321	0.00513	0.01214												520	0.38581	0.42015	0.44668	0.49619	0.59237
	519	0.88204	0.56525	0.44414	0.33959	0.23476			519	0.03562	0.03	0.01318	0.00531	0.01229												519	0.38165	0.41598	0.44293	0.49305	0.59044
	518	0.88353	0.56684	0.44589	0.34124	0.23621			518	0.03511	0.02984	0.01324	0.0054	0.01238												518	0.37752	0.41192	0.43916	0.4899	0.58846
	517	0.88424	0.56824	0.44747	0.34283	0.23767			517	0.03457	0.02976	0.01329	0.00552	0.01258												517	0.37341	0.40794	0.43563	0.48691	0.58688
	516	0.88451	0.56929	0.44871	0.34431	0.23925			516	0.0341	0.02967	0.01338	0.00571	0.01267												516	0.36943	0.40404	0.43201	0.48402	0.58516
	515	0.88413	0.57	0.44978	0.34565	0.24062			515	0.03356	0.02951	0.01345	0.0058	0.01283												515	0.36557	0.40019	0.42853	0.48117	0.58358
	514	0.88309	0.5704	0.45062	0.3469	0.24196			514	0.03308	0.02936	0.01344	0.00587	0.01287												514	0.36183	0.39648	0.42523	0.47848	0.58222
	513	0.88146	0.57043	0.4512	0.34802	0.24325			513	0.03272	0.02934	0.01365	0.00608	0.01311												513	0.35829	0.39297	0.42201	0.47595	0.58063
	512	0.87916	0.57013	0.45174	0.34908	0.24455			512	0.03225	0.02917	0.01364	0.00615	0.01316												512	0.35466	0.38944	0.41898	0.47338	0.57942
	511	0.87631	0.56959	0.45194	0.34994	0.24574			511	0.03173	0.02909	0.01369	0.00625	0.01335												511	0.35113	0.38604	0.41572	0.4709	0.57824
	510	0.87292	0.56857	0.45183	0.35057	0.24702			510	0.03121	0.02884	0.01368	0.0063	0.01336												510	0.34781	0.38279	0.41292	0.46851	0.57692
	509	0.86907	0.56727	0.4516	0.35136	0.24815			509	0.03079	0.02885	0.01373	0.00644	0.01353												509	0.3446	0.37963	0.41015	0.46632	0.57591
	508	0.86462	0.56574	0.4512	0.35192	0.24931			508	0.03032	0.02873	0.01383	0.0066	0.01363												508	0.34141	0.37647	0.40717	0.46408	0.57487
	507	0.85939	0.56385	0.45058	0.35228	0.25037			507	0.02998	0.02873	0.01393	0.00668	0.01377												507	0.33822	0.37346	0.40448	0.46201	0.57398
	506	0.85379	0.56179	0.44983	0.35265	0.25144			506	0.02957	0.02856	0.01393	0.00678	0.01382												506	0.33521	0.37038	0.40184	0.45996	0.57317
	505	0.84775	0.55945	0.44896	0.35292	0.25249			505	0.02893	0.02844	0.01389	0.00672	0.01393												505	0.33229	0.36749	0.39945	0.45796	0.57218
	504	0.84107	0.55678	0.44774	0.35314	0.25352			504	0.02857	0.02836	0.01411	0.00703	0.01418												504	0.32934	0.36455	0.39675	0.45606	0.57146
	503	0.83414	0.55374	0.4465	0.35313	0.25445			503	0.028	0.02806	0.01405	0.00702	0.01421												503	0.32654	0.36189	0.39439	0.45436	0.57085
	502	0.82686	0.55065	0.44516	0.35322	0.25543			502	0.02762	0.02813	0.01416	0.00714	0.01437												502	0.32383	0.35932	0.39218	0.45257	0.57017
	501	0.81881	0.54737	0.44355	0.35329	0.25637			501	0.02718	0.02797	0.01405	0.00714	0.01433												501	0.32116	0.35671	0.38995	0.45091	0.56967
	500	0.81057	0.54389	0.44185	0.35315	0.25727			500	0.02686	0.02787	0.01423	0.00737	0.01461												500	0.31858	0.3542	0.38776	0.44937	0.56921
	499	0.80226	0.54025	0.44026	0.35294	0.25821			499	0.02628	0.02776	0.01424	0.00744	0.01458												499	0.31596	0.3518	0.38559	0.44783	0.5688
	498	0.79347	0.53642	0.43835	0.3529	0.25913			498	0.0259	0.02761	0.01434	0.00755	0.01475												498	0.31356	0.34943	0.38363	0.44641	0.56843
	497	0.78453	0.53255	0.4366	0.35256	0.26004			497	0.02552	0.02762	0.01435	0.00765	0.01498												497	0.3112	0.34716	0.38167	0.44506	0.56821
	496	0.77529	0.52847	0.43455	0.35238	0.26096			496	0.02512	0.02747	0.01448	0.00771	0.01495												496	0.30878	0.34484	0.37971	0.44367	0.56787
	495	0.76584	0.52431	0.43256	0.35213	0.26191			495	0.02469	0.02741	0.01446	0.00787	0.01516												495	0.30654	0.34264	0.3779	0.44246	0.56772
	494	0.75649	0.52018	0.43053	0.35188	0.26283			494	0.02442	0.02736	0.01454	0.00792	0.01526												494	0.30447	0.34062	0.37619	0.44132	0.56753
	493	0.74684	0.51603	0.42854	0.35161	0.26373			493	0.02392	0.02723	0.01453	0.00803	0.01537												493	0.30232	0.33862	0.37453	0.44021	0.5675
	492	0.73704	0.51174	0.42652	0.35142	0.26469			492	0.02373	0.02728	0.01472	0.0082	0.01554												492	0.30019	0.33662	0.37283	0.4391	0.56742
	491	0.7275	0.50756	0.42438	0.35115	0.26561			491	0.02324	0.0271	0.0147	0.00819	0.01552												491	0.29817	0.33464	0.37125	0.43802	0.56739
	490	0.71739	0.50319	0.42233	0.3509	0.26657			490	0.02282	0.02697	0.01463	0.00827	0.0156												490	0.29623	0.33285	0.36965	0.43707	0.56758
	489	0.70766	0.49893	0.42042	0.35061	0.26757			489	0.02256	0.02705	0.01476	0.00832	0.01577												489	0.29428	0.33089	0.36821	0.43609	0.56752
	488	0.69784	0.49467	0.41837	0.3505	0.26861			488	0.02224	0.02691	0.0148	0.00846	0.01586												488	0.29241	0.32918	0.36684	0.43511	0.56762
	487	0.68818	0.49051	0.41637	0.35031	0.26961			487	0.02203	0.02689	0.01492	0.00856	0.016												487	0.29051	0.32732	0.36533	0.4342	0.56776
	486	0.67832	0.48626	0.41442	0.35013	0.27066			486	0.02164	0.02674	0.01486	0.00855	0.01595												486	0.28877	0.32573	0.36397	0.43348	0.56781
	485	0.66843	0.48208	0.41248	0.35002	0.27182			485	0.02145	0.02684	0.01497	0.00867	0.01624												485	0.28699	0.32407	0.36267	0.43259	0.56812
	484	0.65873	0.47792	0.41068	0.34995	0.27291			484	0.02129	0.02678	0.01512	0.00878	0.01634												484	0.28518	0.32241	0.36134	0.43189	0.56827
	483	0.64891	0.47382	0.4087	0.34994	0.27411			483	0.02095	0.02677	0.01505	0.00879	0.01634												483	0.28359	0.32082	0.36015	0.43122	0.56855
	482	0.63925	0.46974	0.40694	0.35	0.27527			482	0.02084	0.02676	0.0152	0.00894	0.01648												482	0.28192	0.31931	0.35885	0.43048	0.56879
	481	0.62982	0.46578	0.40526	0.35003	0.27646			481	0.0206	0.0268	0.01506	0.00892	0.01647												481	0.28035	0.31776	0.35768	0.42978	0.56911
	480	0.62022	0.46177	0.40354	0.35003	0.27769			480	0.0205	0.02682	0.01526	0.00907	0.01662												480	0.27868	0.31626	0.35656	0.4292	0.56938
	479	0.61059	0.45776	0.4018	0.35022	0.27908			479	0.02037	0.02679	0.01518	0.009	0.01671												479	0.27709	0.31471	0.35534	0.42857	0.5697
	478	0.60129	0.45403	0.40023	0.35042	0.28039			478	0.0204	0.02689	0.01538	0.00925	0.01679												478	0.27547	0.31335	0.35419	0.42796	0.57002
	477	0.59207	0.45019	0.39857	0.35065	0.28175			477	0.0203	0.02693	0.01542	0.00915	0.0168												477	0.27405	0.31199	0.35315	0.4275	0.57032
	476	0.58291	0.4465	0.39716	0.35093	0.2831			476	0.02042	0.02703	0.01543	0.00933	0.01691												476	0.27248	0.31059	0.35206	0.42692	0.57077
	475	0.57401	0.44293	0.39579	0.3513	0.28455			475	0.02051	0.02716	0.01555	0.00945	0.017												475	0.27103	0.3093	0.35109	0.42633	0.57106
	474	0.56507	0.43932	0.39443	0.35168	0.28603			474	0.02072	0.02734	0.01568	0.0095	0.01715												474	0.26943	0.3078	0.34991	0.42572	0.57139
	473	0.55634	0.43585	0.39308	0.35214	0.28752			473	0.02083	0.02747	0.01564	0.00955	0.0172												473	0.26802	0.30649	0.34897	0.4253	0.57161
	472	0.54777	0.43255	0.39192	0.35267	0.28907			472	0.0211	0.02774	0.01576	0.00958	0.01726												472	0.26662	0.30517	0.34794	0.42473	0.57203
	471	0.53935	0.42928	0.39066	0.35314	0.29065			471	0.02146	0.02787	0.01587	0.00964	0.01729												471	0.26509	0.30385	0.34696	0.42425	0.57241
	470	0.53106	0.42612	0.38968	0.35386	0.29232			470	0.02199	0.02822	0.01607	0.00985	0.01752												470	0.26363	0.3025	0.34588	0.42375	0.5727
	469	0.52295	0.42298	0.38857	0.35454	0.29388			469	0.02248	0.02844	0.01614	0.00982	0.01747												469	0.26229	0.30127	0.34489	0.42322	0.57306
	468	0.51498	0.42008	0.38771	0.3553	0.2957			468	0.02319	0.02886	0.01631	0.00993	0.01758												468	0.26081	0.30002	0.34399	0.42281	0.57347
	467	0.50715	0.41712	0.38682	0.35601	0.29742			467	0.02398	0.02923	0.01646	0.01003	0.01779												467	0.25934	0.29869	0.34292	0.4222	0.57366
	466	0.49951	0.41438	0.38604	0.35689	0.29919			466	0.02488	0.02976	0.01658	0.01003	0.01775												466	0.2579	0.2973	0.34196	0.42173	0.57397
	465	0.49214	0.41176	0.38533	0.35787	0.30106			465	0.0259	0.03025	0.01675	0.01016	0.01793												465	0.25645	0.29596	0.34087	0.42122	0.57418
	464	0.48483	0.4091	0.38478	0.35875	0.30287			464	0.02703	0.03081	0.01692	0.01023	0.01794												464	0.25505	0.2948	0.33995	0.42071	0.5745
	463	0.47765	0.4066	0.38416	0.35971	0.3049			463	0.02856	0.0316	0.01718	0.01043	0.01812												463	0.25351	0.29349	0.33898	0.42012	0.57481
	462	0.47059	0.40425	0.3837	0.36086	0.30688			462	0.03012	0.03234	0.01734	0.01053	0.01823												462	0.25217	0.29222	0.33809	0.41965	0.57507
	461	0.46377	0.40199	0.3833	0.36202	0.30883			461	0.03177	0.03308	0.01755	0.01063	0.0183												461	0.25065	0.29091	0.33693	0.41896	0.57529
	460	0.45712	0.3999	0.38301	0.36327	0.31094			460	0.03386	0.03408	0.01781	0.01068	0.01845												460	0.24921	0.28969	0.33596	0.41847	0.57555
	459	0.45072	0.39786	0.38283	0.36449	0.31305			459	0.03602	0.03505	0.01804	0.01078	0.01852												459	0.24783	0.2884	0.33504	0.41797	0.5759
	458	0.44438	0.3959	0.38269	0.3659	0.31527			458	0.03868	0.03635	0.01838	0.01091	0.0187												458	0.24641	0.28708	0.3339	0.4175	0.57604
	457	0.43842	0.39408	0.38281	0.36735	0.31748			457	0.04138	0.0375	0.0186	0.01094	0.01862												457	0.24488	0.28587	0.33304	0.41696	0.57623
	456	0.4325	0.39241	0.38298	0.36882	0.31968			456	0.0447	0.0391	0.01909	0.01115	0.01883												456	0.24349	0.28473	0.33205	0.41634	0.57642
	455	0.4268	0.39079	0.38306	0.37036	0.32207			455	0.04823	0.04074	0.0195	0.01142	0.01903												455	0.24219	0.28353	0.33114	0.41596	0.57661
	454	0.42141	0.38939	0.38331	0.37202	0.32438			454	0.05196	0.04241	0.01985	0.01148	0.01914												454	0.2408	0.28231	0.33016	0.41529	0.57682
	453	0.41609	0.38796	0.38364	0.37371	0.32675			453	0.05616	0.04426	0.02036	0.01158	0.01918												453	0.23937	0.28112	0.32921	0.41467	0.57698
	452	0.41109	0.38677	0.384	0.37545	0.32916			452	0.06084	0.04639	0.02089	0.01178	0.01944												452	0.23797	0.27978	0.32815	0.4141	0.57706
	451	0.40617	0.38563	0.38454	0.37728	0.33155			451	0.06589	0.04867	0.02137	0.01189	0.01956												451	0.2367	0.27871	0.32735	0.41374	0.57724
	450	0.40153	0.38465	0.38512	0.37914	0.33409			450	0.07123	0.05107	0.02201	0.01208	0.01963												450	0.23539	0.27777	0.32658	0.41344	0.57759
	449	0.3972	0.38379	0.38586	0.38104	0.33662			449	0.07707	0.05371	0.02253	0.01227	0.01981												449	0.23423	0.27669	0.32587	0.41296	0.57793
	448	0.39309	0.38311	0.38663	0.3831	0.33926			448	0.08343	0.05648	0.02319	0.0124	0.01993												448	0.23299	0.27565	0.32496	0.41259	0.5781
	447	0.38899	0.3825	0.38751	0.3851	0.34187			447	0.09022	0.05957	0.02391	0.01262	0.02013												447	0.23182	0.27473	0.32437	0.41234	0.5785
	446	0.38511	0.38192	0.38839	0.38723	0.34451			446	0.09723	0.06273	0.02467	0.01278	0.02022												446	0.23062	0.27364	0.32349	0.4119	0.57863
	445	0.38152	0.38151	0.38941	0.38925	0.34717			445	0.1049	0.06615	0.0255	0.01304	0.02038												445	0.22945	0.27277	0.32283	0.41158	0.57892
	444	0.37816	0.38116	0.39055	0.39151	0.34985			444	0.11294	0.06982	0.02628	0.0133	0.02053												444	0.22843	0.27198	0.32235	0.41134	0.57924
	443	0.3749	0.3811	0.39186	0.39392	0.35274			443	0.12112	0.07352	0.02708	0.01355	0.02073												443	0.22744	0.27113	0.32177	0.41113	0.5796
	442	0.37176	0.38093	0.39314	0.39629	0.35563			442	0.13012	0.0776	0.02813	0.01382	0.02094												442	0.22646	0.27049	0.32136	0.41111	0.58004
	441	0.36881	0.38095	0.39447	0.39875	0.35854			441	0.13941	0.08193	0.02917	0.01417	0.02118												441	0.22564	0.26992	0.32094	0.41121	0.58069
	440	0.36607	0.38105	0.39593	0.40116	0.36139			440	0.14894	0.08633	0.03017	0.0144	0.02139												440	0.22502	0.26946	0.32055	0.41126	0.58136
	439	0.36332	0.38125	0.39731	0.40363	0.36431			439	0.15903	0.09092	0.03126	0.01475	0.02167												439	0.22409	0.26885	0.32013	0.41111	0.58187
	438	0.36075	0.38149	0.39897	0.4063	0.36753			438	0.16921	0.09548	0.03239	0.01508	0.02183												438	0.2234	0.26843	0.32005	0.41128	0.58256
	437	0.35835	0.38185	0.40057	0.40888	0.37054			437	0.17955	0.1003	0.03347	0.0154	0.02207												437	0.22278	0.26793	0.31986	0.41147	0.58321
	436	0.35591	0.38229	0.4023	0.41163	0.37371			436	0.19062	0.10552	0.03488	0.01587	0.02245												436	0.22232	0.26772	0.31992	0.41191	0.58401
	435	0.35381	0.38277	0.40411	0.41448	0.37685			435	0.20142	0.11056	0.0361	0.01621	0.02272												435	0.22187	0.26767	0.32005	0.41232	0.58507
	434	0.3516	0.38339	0.40603	0.41731	0.38007			434	0.21252	0.1158	0.03739	0.01672	0.02302												434	0.22153	0.26766	0.32032	0.41285	0.58622
	433	0.34952	0.38393	0.40771	0.42009	0.38341			433	0.22332	0.12085	0.03869	0.01718	0.0235												433	0.22109	0.26769	0.32041	0.41343	0.58712
	432	0.34753	0.38462	0.40973	0.42294	0.38659			432	0.23423	0.12599	0.03989	0.01765	0.02374												432	0.2208	0.26764	0.32062	0.41393	0.58804
	431	0.3455	0.38529	0.41165	0.42591	0.39			431	0.245	0.13115	0.04128	0.0182	0.02421												431	0.22057	0.26759	0.32085	0.41459	0.58903
	430	0.34358	0.3859	0.41358	0.42883	0.39348			430	0.25564	0.13634	0.04268	0.01872	0.02468												430	0.22037	0.26778	0.3212	0.41526	0.59013
	429	0.34171	0.38666	0.41566	0.43181	0.39675			429	0.26569	0.14128	0.04413	0.01935	0.02519												429	0.22029	0.26807	0.32169	0.41609	0.5915
	428	0.34001	0.38757	0.41778	0.43497	0.40032			428	0.27514	0.14582	0.04534	0.01989	0.02561												428	0.2202	0.26826	0.32212	0.41678	0.5927
	427	0.33828	0.38855	0.41997	0.43814	0.40382			427	0.28413	0.1503	0.04671	0.02066	0.02626												427	0.22012	0.26868	0.32279	0.41783	0.59392
	426	0.33657	0.3895	0.42214	0.4412	0.40741			426	0.29236	0.1546	0.04807	0.02128	0.02681												426	0.22019	0.26903	0.32347	0.41874	0.59543
	425	0.33494	0.39051	0.42427	0.44445	0.41088			425	0.29961	0.15833	0.04927	0.02205	0.02745												425	0.22029	0.2694	0.32409	0.41969	0.59684
	424	0.33321	0.39145	0.42664	0.44772	0.41458			424	0.30607	0.16178	0.0505	0.02276	0.028												424	0.22018	0.2697	0.32459	0.42057	0.59804
	423	0.33166	0.39248	0.42899	0.451	0.41833			423	0.3114	0.16473	0.05167	0.02352	0.02883												423	0.22011	0.27001	0.32514	0.42147	0.5995
	422	0.33022	0.39369	0.4313	0.45439	0.42198			422	0.31585	0.16732	0.0528	0.02443	0.02958												422	0.2202	0.27059	0.32581	0.42254	0.60105
	421	0.32889	0.39491	0.43383	0.45795	0.42587			421	0.31924	0.1696	0.05406	0.02545	0.03046												421	0.2202	0.27096	0.32648	0.42364	0.60251
	420	0.32763	0.39619	0.43641	0.46141	0.42977			420	0.32167	0.17132	0.0551	0.02632	0.03129												420	0.22023	0.27138	0.32717	0.42455	0.6039
	419	0.3263	0.39748	0.43902	0.46509	0.43362			419	0.32321	0.17269	0.056	0.02727	0.03217												419	0.22025	0.27161	0.32775	0.42562	0.60543
	418	0.32527	0.39909	0.44177	0.46894	0.43782			418	0.32407	0.17386	0.05717	0.02841	0.03321												418	0.22016	0.27205	0.32834	0.42662	0.6068
	417	0.32423	0.40067	0.44453	0.47275	0.44192			417	0.32422	0.17473	0.05814	0.02957	0.03434												417	0.22024	0.27258	0.32911	0.42784	0.60849
	416	0.32332	0.40218	0.44743	0.47649	0.44615			416	0.32387	0.17533	0.0592	0.03062	0.03539												416	0.22012	0.27278	0.3297	0.42887	0.60992
	415	0.32246	0.40396	0.45042	0.48036	0.45033			415	0.32328	0.17581	0.06029	0.03206	0.03667												415	0.22003	0.27312	0.33041	0.42992	0.61157
	414	0.3218	0.40567	0.4536	0.48451	0.4548			414	0.32211	0.17626	0.06136	0.0333	0.03786												414	0.21989	0.2735	0.33099	0.43096	0.61305
	413	0.32126	0.40765	0.45668	0.48868	0.45928			413	0.32098	0.17662	0.06251	0.03469	0.03923												413	0.21994	0.27391	0.33174	0.43225	0.61466
	412	0.32084	0.40966	0.45988	0.49287	0.46368			412	0.31947	0.17695	0.06383	0.03614	0.04056												412	0.21975	0.27416	0.33216	0.43313	0.61628
	411	0.32054	0.41168	0.4632	0.4972	0.46833			411	0.31803	0.17727	0.06511	0.03765	0.04213												411	0.21963	0.27436	0.33276	0.43408	0.61786
	410	0.32035	0.41403	0.46663	0.50146	0.47296			410	0.31638	0.17744	0.06642	0.03929	0.0436												410	0.21944	0.2746	0.33333	0.43506	0.61937
	409	0.32045	0.41624	0.47015	0.506	0.47765			409	0.31482	0.17766	0.06773	0.04099	0.04523												409	0.21935	0.27496	0.33401	0.43626	0.62107
	408	0.32044	0.41866	0.47368	0.5106	0.48249			408	0.31331	0.17811	0.06931	0.0428	0.04685												408	0.21927	0.27526	0.33453	0.43721	0.62258
	407	0.32063	0.42106	0.47729	0.515	0.48722			407	0.31222	0.17866	0.07085	0.04455	0.04881												407	0.21898	0.27532	0.33502	0.43825	0.62424
	406	0.32117	0.42363	0.48117	0.51961	0.49203			406	0.31135	0.17948	0.07261	0.04669	0.05078												406	0.21871	0.2757	0.33562	0.43927	0.62584
	405	0.32161	0.42634	0.48497	0.52429	0.49703			405	0.31096	0.18045	0.07451	0.04894	0.05293												405	0.21859	0.27594	0.33622	0.44038	0.6276
	404	0.32215	0.42894	0.48871	0.52894	0.50181			404	0.31116	0.18203	0.07692	0.05147	0.05538												404	0.21848	0.27612	0.33672	0.44143	0.62915
	403	0.32295	0.43182	0.49257	0.53389	0.50683			403	0.31206	0.18406	0.07965	0.0545	0.05835												403	0.21838	0.27627	0.33716	0.44212	0.63057
	402	0.32395	0.43486	0.49676	0.53871	0.51192			402	0.31364	0.18671	0.08291	0.05807	0.06173												402	0.2182	0.27675	0.33789	0.44333	0.63227
	401	0.32517	0.43788	0.50079	0.5435	0.51696			401	0.31613	0.18996	0.08672	0.06221	0.06569												401	0.2181	0.27698	0.33835	0.44449	0.63397
	400	0.32633	0.44083	0.50488	0.54848	0.52193			400	0.31954	0.19427	0.09167	0.06734	0.0706												400	0.21804	0.27753	0.3391	0.44577	0.63569
	399	0.32772	0.44413	0.50918	0.55356	0.52708			399	0.32409	0.19964	0.0974	0.07351	0.07665												399	0.21806	0.27767	0.3398	0.44688	0.63743
	398	0.32926	0.44732	0.51342	0.55861	0.5322			398	0.32992	0.20628	0.10456	0.08127	0.08404												398	0.2179	0.27798	0.34039	0.44782	0.63902
	397	0.33095	0.45063	0.5179	0.56372	0.53756			397	0.3372	0.21439	0.11339	0.09049	0.09293												397	0.21782	0.27832	0.34102	0.44889	0.64063
	396	0.33309	0.45431	0.52242	0.56905	0.54295			396	0.34652	0.22465	0.12428	0.10224	0.10435												396	0.2179	0.27882	0.34174	0.45017	0.64242
	395	0.33522	0.45797	0.52699	0.57432	0.5482			395	0.35782	0.23736	0.1378	0.11651	0.11805												395	0.21788	0.27912	0.34241	0.4513	0.64438
	394	0.33758	0.4617	0.53166	0.57976	0.5537			394	0.37204	0.25286	0.15433	0.13415	0.135												394	0.21779	0.27938	0.34309	0.45243	0.64578
	393	0.34017	0.4656	0.53654	0.58539	0.55917			393	0.39005	0.27257	0.17501	0.15618	0.15603												393	0.21782	0.27985	0.34376	0.45357	0.64758
	392	0.34306	0.46971	0.54146	0.59083	0.56473			392	0.41291	0.29697	0.20049	0.18322	0.18215												392	0.21795	0.28025	0.34446	0.45472	0.64929
	391	0.34617	0.47394	0.5466	0.59661	0.57049			391	0.44118	0.32697	0.23172	0.21646	0.21393												391	0.21791	0.28064	0.34508	0.45601	0.65103
	390	0.34951	0.47842	0.55187	0.60243	0.57624			390	0.47676	0.36429	0.27003	0.25719	0.2529												390	0.21816	0.28121	0.3461	0.45733	0.65301
	389	0.35316	0.48295	0.55718	0.60825	0.58195			389	0.52093	0.41002	0.31662	0.3068	0.30004												389	0.21822	0.28157	0.34664	0.45835	0.65451
	388	0.35684	0.48759	0.56251	0.61409	0.58776			388	0.5753	0.46609	0.37273	0.36674	0.35688												388	0.21829	0.28212	0.34737	0.45972	0.6565
	387	0.36071	0.49232	0.56805	0.6202	0.59382			387	0.64288	0.53482	0.44114	0.44035	0.4259												387	0.21832	0.28235	0.34801	0.46077	0.65818
	386	0.36497	0.49742	0.5738	0.62659	0.59979			386	0.7266	0.62007	0.52423	0.52968	0.50977												386	0.21847	0.28294	0.34887	0.46201	0.66008
	385	0.3694	0.50232	0.57942	0.63259	0.60576			385	0.82338	0.71784	0.61783	0.63225	0.60432												385	0.21853	0.28335	0.34971	0.46334	0.66202
	384	0.37401	0.50768	0.58549	0.63898	0.61203			384	0.93987	0.83663	0.72946	0.75618	0.71659												384	0.21877	0.2838	0.3504	0.46445	0.66378
	383	0.37877	0.51302	0.59152	0.64558	0.61833			383	1.07452	0.97451	0.85503	0.89944	0.84266												383	0.2189	0.2843	0.35099	0.46568	0.66561
	382	0.38377	0.51836	0.59758	0.65184	0.62452			382	1.22501	1.13097	0.99089	1.06208	0.98021												382	0.21901	0.28465	0.3517	0.46673	0.66739
	381	0.38907	0.52404	0.60375	0.6586	0.63086			381	1.38548	1.30135	1.13035	1.23933	1.12024												381	0.21918	0.28502	0.35246	0.46814	0.66917
	380	0.39426	0.52971	0.60994	0.66537	0.63735			380	1.54285	1.47484	1.25961	1.42097	1.25216												380	0.21939	0.28559	0.35329	0.46928	0.67099
	379	0.39987	0.5354	0.61612	0.67198	0.64359			379	1.67979	1.63425	1.36515	1.5872	1.35866												379	0.21954	0.28603	0.35398	0.47032	0.67275
	378	0.40569	0.54144	0.62277	0.6787	0.6503			378	1.78483	1.76315	1.44016	1.72156	1.43476												378	0.21974	0.2866	0.35481	0.47178	0.67482
	377	0.41154	0.54741	0.62922	0.68572	0.65666			377	1.84789	1.84456	1.48315	1.80651	1.47968												377	0.21988	0.28689	0.35545	0.47278	0.67654
	376	0.41742	0.55354	0.6358	0.69269	0.66319			376	1.87844	1.88595	1.50312	1.85019	1.49962												376	0.22022	0.28732	0.3561	0.47397	0.67828
	375	0.42365	0.55964	0.64243	0.69947	0.66997			375	1.89205	1.90353	1.51259	1.8683	1.5101												375	0.22034	0.28774	0.35681	0.47505	0.68016
	374	0.42972	0.56588	0.64914	0.70646	0.67658			374	1.89688	1.91019	1.51653	1.87496	1.51341												374	0.22063	0.28832	0.3577	0.47634	0.68185
	373	0.43609	0.57221	0.65582	0.71346	0.68331			373	1.89919	1.91312	1.51818	1.87702	1.51629												373	0.22112	0.28905	0.35855	0.47763	0.68382
	372	0.44259	0.57858	0.66249	0.72059	0.6899			372	1.90018	1.91396	1.51986	1.87813	1.51733												372	0.22178	0.28972	0.35932	0.4789	0.68591
	371	0.44919	0.5849	0.66943	0.72794	0.69681			371	1.90052	1.91476	1.52131	1.87841	1.51864												371	0.22195	0.2901	0.36016	0.48019	0.68762
	370	0.45581	0.59143	0.67653	0.73507	0.70357			370	1.90171	1.91548	1.52292	1.87992	1.52112												370	0.22258	0.29099	0.3612	0.48151	0.68965
	369	0.46234	0.59796	0.68346	0.74235	0.71039			369	1.90204	1.91661	1.52437	1.88068	1.52125												369	0.22327	0.2918	0.36224	0.48314	0.69184
	368	0.4693	0.60452	0.69071	0.74992	0.71762			368	1.90239	1.91769	1.52549	1.88113	1.52363												368	0.22417	0.29269	0.36345	0.48471	0.69395
	367	0.47636	0.61161	0.69798	0.75746	0.72475			367	1.90367	1.91831	1.52668	1.88217	1.5249												367	0.22503	0.29366	0.3646	0.48633	0.69589
	366	0.48339	0.61843	0.70528	0.765	0.73171			366	1.90459	1.91958	1.52887	1.88252	1.52662												366	0.22574	0.29447	0.3658	0.48812	0.69817
	365	0.49092	0.62562	0.71278	0.77286	0.73921			365	1.90532	1.92067	1.53047	1.88386	1.52845												365	0.22684	0.2955	0.36697	0.48967	0.70032
	364	0.4989	0.63326	0.72075	0.78084	0.74675			364	1.90703	1.92086	1.53172	1.88478	1.52915												364	0.2283	0.29697	0.36861	0.49163	0.70319
	363	0.50713	0.64103	0.7287	0.78929	0.75439			363	1.90756	1.92202	1.53398	1.88569	1.53193												363	0.22948	0.29832	0.37005	0.49348	0.7053
	362	0.51581	0.64912	0.73702	0.79745	0.76215			362	1.90825	1.92283	1.53529	1.88691	1.53355												362	0.2309	0.2997	0.37192	0.49559	0.7078
	361	0.52474	0.65743	0.74545	0.80597	0.77015			361	1.90933	1.92411	1.53781	1.88704	1.53601												361	0.23229	0.3012	0.37344	0.49758	0.71041
	360	0.53462	0.66614	0.75429	0.81481	0.77826			360	1.91039	1.92578	1.53942	1.88901	1.53729												360	0.23417	0.30303	0.37549	0.50009	0.71349
	359	0.54513	0.67522	0.76339	0.82372	0.7865			359	1.91135	1.92686	1.54231	1.88933	1.53931												359	0.23583	0.30485	0.37744	0.50216	0.71622
	358	0.5561	0.68472	0.77255	0.83281	0.79453			358	1.91296	1.92793	1.54368	1.89098	1.54167												358	0.2378	0.30647	0.37952	0.50456	0.71873
	357	0.56803	0.69451	0.78207	0.84197	0.80285			357	1.91387	1.92889	1.54517	1.89218	1.54341												357	0.24	0.30885	0.3819	0.50725	0.722
	356	0.58138	0.70504	0.79219	0.8514	0.81129			356	1.91573	1.93068	1.54798	1.89383	1.54653												356	0.24225	0.31119	0.38419	0.50997	0.72517
	355	0.59548	0.71632	0.80252	0.86124	0.81997			355	1.91667	1.93177	1.55	1.89507	1.54811												355	0.24459	0.31343	0.38665	0.51257	0.72831
	354	0.61151	0.72823	0.81398	0.87154	0.82887			354	1.91775	1.93294	1.55286	1.89582	1.55062												354	0.24722	0.31609	0.38931	0.5156	0.73163
	353	0.62866	0.74113	0.82523	0.88183	0.83762			353	1.91945	1.93536	1.55554	1.89718	1.55382												353	0.25012	0.31883	0.39227	0.51878	0.73505
	352	0.64788	0.75478	0.83753	0.89267	0.84701			352	1.92096	1.93737	1.55696	1.89901	1.55482												352	0.2531	0.3216	0.39501	0.522	0.73846
	351	0.66919	0.76964	0.85045	0.90398	0.85615			351	1.92256	1.93805	1.55979	1.901	1.55866												351	0.25613	0.32466	0.39831	0.52516	0.74213
	350	0.69318	0.78609	0.86436	0.91575	0.86567			350	1.92406	1.93978	1.56239	1.9024	1.55993												350	0.25964	0.32779	0.40155	0.52885	0.74624
	349	0.73207	0.81995	0.89856	0.94785	0.89654			349	2.13665	2.15105	1.67817	2.11587	1.67928												349	0.26592	0.33587	0.41171	0.54048	0.76483
	348	0.7618	0.83981	0.91464	0.96158	0.90613			348	2.13951	2.15433	1.6814	2.11905	1.67999												348	0.26955	0.33917	0.4158	0.54494	0.76933
	347	0.79299	0.86052	0.93188	0.97584	0.91668			347	2.14061	2.15738	1.68465	2.12116	1.68425												347	0.27325	0.34339	0.41935	0.54917	0.77372
	346	0.8279	0.88201	0.95015	0.99004	0.92685			346	2.14492	2.15841	1.68798	2.12333	1.68655												346	0.27738	0.34722	0.42369	0.55335	0.77842
	345	0.86291	0.90516	0.96822	1.00462	0.93884			345	2.1456	2.16262	1.68966	2.12532	1.69081												345	0.28117	0.35084	0.4275	0.55727	0.78309
	344	0.90089	0.92882	0.98741	1.02054	0.94991			344	2.1496	2.16544	1.69367	2.12789	1.69279												344	0.28549	0.35523	0.43176	0.56224	0.78716
	343	0.93932	0.95309	1.00701	1.03576	0.96147			343	2.15381	2.16849	1.69913	2.13215	1.69735												343	0.29002	0.35926	0.43586	0.56661	0.79265
	342	0.97896	0.97788	1.02623	1.0518	0.97339			342	2.15626	2.17091	1.70075	2.13586	1.70105												342	0.29426	0.36397	0.44105	0.57158	0.79744
	341	1.01809	1.003	1.0461	1.06674	0.98507			341	2.15862	2.17525	1.70545	2.13948	1.70488												341	0.29897	0.3684	0.44545	0.57641	0.80244
	340	1.05653	1.02712	1.06574	1.08231	0.99586			340	2.16319	2.17986	1.71075	2.14331	1.70854												340	0.3042	0.37317	0.44986	0.58152	0.80792
	339	1.09492	1.05119	1.08423	1.09712	1.0069			339	2.1716	2.18754	1.71115	2.15118	1.71118												339	0.30874	0.37784	0.4545	0.5863	0.81326
	338	1.13169	1.07524	1.10361	1.11205	1.01851			338	2.17483	2.19045	1.71542	2.15358	1.71436												338	0.31462	0.38321	0.4597	0.59199	0.81934
	337	1.16682	1.09763	1.12188	1.12702	1.02946			337	2.17911	2.19432	1.7204	2.15828	1.71965												337	0.31955	0.38829	0.46525	0.59769	0.82455
	336	1.19915	1.11935	1.13903	1.14114	1.0397			336	2.1842	2.20063	1.7242	2.1626	1.72494												336	0.32513	0.39355	0.47058	0.60365	0.83111
	335	1.22957	1.13932	1.1555	1.15383	1.05014			335	2.19005	2.20545	1.73217	2.1673	1.73002												335	0.33123	0.39949	0.4769	0.61042	0.83787
	334	1.25691	1.15823	1.17118	1.16757	1.05986			334	2.19452	2.21035	1.73612	2.17339	1.73603												334	0.3364	0.40521	0.48251	0.61599	0.84419
	333	1.28151	1.17528	1.18505	1.17914	1.06982			333	2.19846	2.21747	1.74291	2.17831	1.7416												333	0.34281	0.41154	0.48884	0.62299	0.85161
	332	1.30243	1.19043	1.19833	1.19055	1.07869			332	2.20393	2.22103	1.75042	2.18345	1.7486												332	0.34907	0.41808	0.49547	0.63041	0.85907
	331	1.31943	1.20273	1.20946	1.20039	1.08701			331	2.21083	2.22829	1.75568	2.19106	1.75538												331	0.35532	0.4243	0.50209	0.63729	0.86692
	330	1.33211	1.21403	1.21945	1.21029	1.09499			330	2.21869	2.23454	1.76501	2.19639	1.76454												330	0.36144	0.43078	0.50879	0.64431	0.87524
	329	1.34223	1.22258	1.22814	1.21797	1.1022			329	2.22425	2.24329	1.77229	2.20535	1.77128												329	0.36839	0.43728	0.5162	0.65242	0.88345
	328	1.34928	1.22932	1.23468	1.22541	1.10948			328	2.23265	2.25049	1.78042	2.21234	1.77935												328	0.37544	0.44493	0.52389	0.66053	0.89309
	327	1.35216	1.23438	1.24084	1.23137	1.11542			327	2.24255	2.25966	1.79121	2.22202	1.79095												327	0.38243	0.45205	0.53171	0.66927	0.90225
	326	1.35211	1.2372	1.24495	1.23715	1.12121			326	2.25203	2.26818	1.80279	2.22961	1.80127												326	0.3892	0.4596	0.53936	0.67831	0.91242
	325	1.3506	1.239	1.24806	1.24122	1.12535			325	2.26189	2.27782	1.81414	2.23947	1.81171												325	0.39626	0.46712	0.54758	0.68749	0.9233
	324	1.34461	1.23876	1.25037	1.24499	1.12996			324	2.27208	2.28786	1.82323	2.25058	1.82369												324	0.40371	0.47511	0.55609	0.69744	0.93446
	323	1.33724	1.2372	1.25074	1.24759	1.13306			323	2.28358	2.29978	1.83763	2.26078	1.8364												323	0.41113	0.48295	0.56473	0.70746	0.94633
	322	1.32744	1.2344	1.25052	1.24947	1.13614			322	2.29463	2.3107	1.85024	2.27253	1.84987												322	0.41826	0.49081	0.57334	0.71738	0.9586
	321	1.31631	1.23025	1.24921	1.25067	1.13908			321	2.308	2.32494	1.86462	2.28515	1.86305												321	0.42574	0.49923	0.58305	0.72894	0.97218
	320	1.30227	1.22437	1.24653	1.25078	1.14038			320	2.32084	2.33827	1.87929	2.29962	1.8787												320	0.43359	0.50817	0.59264	0.74084	0.98626
	319	1.28679	1.2179	1.2436	1.25008	1.14103			319	2.33695	2.35425	1.8941	2.31391	1.89412												319	0.44116	0.51656	0.60244	0.75244	1.00153
	318	1.27028	1.21012	1.23908	1.2482	1.14153			318	2.35257	2.36819	1.91396	2.32933	1.91216												318	0.44898	0.52559	0.61264	0.76509	1.01722
	317	1.25245	1.20156	1.23428	1.24698	1.14109			317	2.36969	2.38551	1.93139	2.34928	1.93163												317	0.4565	0.53461	0.6235	0.77845	1.03428
	316	1.23328	1.19205	1.22902	1.24347	1.14003			316	2.38833	2.40486	1.95162	2.36471	1.95095												316	0.46399	0.54375	0.63378	0.79233	1.05173
	315	1.21317	1.18231	1.22207	1.24018	1.13808			315	2.40855	2.42408	1.9729	2.38664	1.97148												315	0.47144	0.5531	0.64469	0.80606	1.07077
	314	1.19217	1.17052	1.21455	1.23568	1.13625			314	2.42843	2.44495	1.99796	2.4083	1.99427												314	0.47918	0.56232	0.6558	0.82079	1.09104
	313	1.17151	1.15906	1.20683	1.23078	1.13306			313	2.45059	2.46894	2.02198	2.42884	2.02062												313	0.48646	0.57174	0.6674	0.83649	1.1124
	312	1.14865	1.14683	1.19886	1.22556	1.12928			312	2.47715	2.49227	2.04728	2.45611	2.04784												312	0.49398	0.58115	0.67886	0.85224	1.13429
	311	1.1262	1.13416	1.1892	1.21898	1.12603			311	2.50214	2.51979	2.07802	2.48106	2.07675												311	0.50077	0.59081	0.69113	0.86952	1.15869
	310	1.10335	1.12103	1.18004	1.21238	1.12183			310	2.53161	2.54667	2.10795	2.51162	2.10563												310	0.5082	0.60076	0.70352	0.88668	1.18496
	309	1.08043	1.1076	1.1699	1.20588	1.11679			309	2.56416	2.57961	2.14263	2.54101	2.14015												309	0.51555	0.61042	0.71599	0.90462	1.21226
	308	1.05846	1.09422	1.16016	1.19858	1.11125			308	2.59727	2.61174	2.17763	2.57583	2.17689												308	0.52228	0.62028	0.72876	0.92354	1.2416
	307	1.03608	1.08042	1.14944	1.19062	1.10543			307	2.63515	2.64931	2.21694	2.61087	2.2175												307	0.52861	0.63001	0.74209	0.94319	1.27406
	306	1.0139	1.06689	1.13874	1.18266	1.09972			306	2.67502	2.69172	2.26277	2.65184	2.26146												306	0.53529	0.64031	0.75567	0.96405	1.30874
	305	0.9935	1.05393	1.12861	1.17473	1.09329			305	2.71689	2.73313	2.30699	2.6943	2.30618												305	0.54185	0.65029	0.76924	0.98516	1.34461
	304	0.97357	1.04111	1.11787	1.16647	1.08633			304	2.76591	2.78244	2.35822	2.74249	2.35704												304	0.54827	0.66076	0.78335	1.00777	1.3849
	303	0.95468	1.02849	1.10778	1.1589	1.08031			303	2.81567	2.83449	2.41441	2.79214	2.41264												303	0.55487	0.6709	0.79863	1.03205	1.42906
	302	0.93691	1.01597	1.09833	1.15069	1.07339			302	2.87587	2.89231	2.47496	2.85608	2.47236												302	0.56095	0.68144	0.81303	1.0556	1.47554
	301	0.92035	1.00511	1.0886	1.14304	1.06756			301	2.93658	2.95602	2.5436	2.91725	2.54306												301	0.56718	0.69231	0.82853	1.08187	1.52691
	300	0.90477	0.99384	1.07954	1.1354	1.06059			300	3.00871	3.02424	2.61841	2.98661	2.61958												300	0.57338	0.70363	0.84467	1.10932	1.58411

[truncated: 4 more sheets: Figure S3, Figure S4, Figure S5, Figure S6]
